# Supplementary material for: WHO estimates of the global, regional, and national burden of 14 foodborne diarrhoeal enteric hazards, 2000–21: an updated data synthesis
Source: Lancet Glob Health. Author manuscript; Available in PMC 2026 Jul 14. (PMC13358865; doi:10.1016/j.langlo.2026.103997)
Supplement: Majowicz et al. supplementary files [file NIHMS2190867-supplement-Majowicz_et_al__supplementary_files.zip]

Archive with 2 entries (2 files):
- 1-s2.0-S2214109X26001592-mmc2.xlsx
- 1-s2.0-S2214109X26001592-mmc1.pdf
