# Supplementary material for: WHO estimates of the global, regional, and national burden of 14 foodborne diarrhoeal enteric hazards, 2000–21: an updated data synthesis
Source: Lancet Glob Health. Author manuscript; Available in PMC 2026 Jul 14. (PMC13358865; doi:10.1016/j.langlo.2026.103997)
Supplement: Majowicz et al. supplementary files [file NIHMS2190867-supplement-Majowicz_et_al__supplementary_files.zip › 1-s2.0-S2214109X26001592-mmc2.xlsx]

## Sheet: Figure 1a Data
CITATION: WHO estimates of the global, regional, and national burden of 14 foodborne diarrhoeal enteric hazards, 2000–21: an updated data synthesis
Figure 1a. Annual foodborne diarrhoeal incidence, mortality, and Disability-Adjusted Life-Years (DALYs) per 100,000 persons, for 14 diarrhoeal enteric hazards,* globally and by WHO region, 2000-2021
*Campylobacter jejuni, Campylobacter coli, and other thermotolerant species; Cryptosporidium spp; Cyclospora cayetanensis; Entamoeba histolytica; enteroaggregative Escherichia coli; enteropathogenic E coli; enterotoxigenic E coli; Giardia duodenalis; norovirus; rotavirus; non-typhoidal Salmonella enterica; Shiga toxin-producing E coli; Shigella spp; Vibrio cholerae.
YEAR	WHO Region	Incidence per 100,000 persons				Mortality per 100,000 persons				DALYs per 100,000 persons
		Mean	Median	95% Uncertainty Interval, Lower	95% Uncertainty Interval, Upper	Mean	Median	95% Uncertainty Interval, Lower	95% Uncertainty Interval, Upper	Mean	Median	95% Uncertainty Interval, Lower	95% Uncertainty Interval, Upper
2000	Global	12881.1	12792.5	9414.88	16868.4	10.3322	10.1756	7.6161	14.3547	692.347	686.111	517.856	938.099
2000	African Region	34767.9	34471.4	24523.6	47000.8	37.3847	36.2561	25.4736	54.0516	2922.5	2848.21	1985.24	4169.56
2000	Region of the Americas	5786.09	5658.04	3709.98	8356.46	1.3617	1.32826	0.902943	2.04771	107.591	106.188	72.5926	157.845
2000	South-East Asia Region	20100.1	19828	12988.9	29786.9	17.7343	17.3546	11.4128	26.362	938.431	916.055	602.532	1363.97
2000	European Region	2560.08	2526.6	1651.85	3753.3	0.500509	0.489593	0.36138	0.723543	40.9993	39.9565	29.5014	59.4022
2000	Eastern Mediterranean Region	22382.4	21993.2	13664.3	32209.8	13.9674	13.7535	8.89824	19.8429	1073.24	1060.36	686.99	1526.51
2000	Western Pacific Region	3465.57	3408.8	2267.08	4921.96	1.05566	1.02759	0.638984	1.60014	87.5782	85.1225	53.2815	132.699
2001	Global	12511.5	12415.5	9214.91	16351.8	9.44299	9.29832	6.98478	13.0092	627.849	619.58	466.913	847.898
2001	African Region	33682.3	33515.5	24082.4	45239.7	34.5883	33.683	23.6396	49.5714	2687.01	2634.33	1830.14	3802.97
2001	Region of the Americas	5579.1	5457.62	3614.88	8014.48	1.22667	1.19774	0.824038	1.83243	95.5821	94.1291	65.1669	137.77
2001	South-East Asia Region	19432.9	19142.8	12670.1	28888.9	15.9173	15.6826	10.282	23.7897	828.465	817.139	536.708	1210.14
2001	European Region	2503.59	2466.61	1614.53	3681	0.453438	0.44313	0.335497	0.640633	36.8064	35.9366	27.4324	52.9482
2001	Eastern Mediterranean Region	21579.1	21209.2	13306.6	30839.1	12.3271	12.2162	8.01444	17.3607	938.227	935.418	618.074	1318.68
2001	Western Pacific Region	3277.4	3223.54	2152.9	4613.2	0.951468	0.922443	0.583739	1.42781	78.8468	76.1743	48.2866	116.439
2002	Global	12153.4	12058.6	9005.56	15851.6	8.95524	8.81258	6.75597	11.9641	593.821	587.624	447.681	775.905
2002	African Region	32549.8	32402.7	23481.3	43388.2	32.7107	32.1292	22.5124	46.55	2536.68	2499.78	1732.31	3547.49
2002	Region of the Americas	5386.53	5290.33	3494.42	7759.06	1.13294	1.10485	0.763179	1.67016	87.7098	86.4041	60.2756	124.81
2002	South-East Asia Region	18814.6	18515.4	12338.3	27885.8	15.0561	14.8416	9.84355	22.1114	782.151	769.667	499.534	1130.72
2002	European Region	2455.72	2418.69	1582.39	3580.4	0.4151	0.408405	0.309462	0.580824	33.3823	32.8191	24.6182	46.8348
2002	Eastern Mediterranean Region	20790.1	20498.6	12923.9	29707.8	11.3997	11.1924	7.5601	16.0781	863.62	852.585	567.99	1204.07
2002	Western Pacific Region	3095.81	3048.94	2048.67	4328.91	0.8313	0.811949	0.524334	1.26018	68.6665	67.0551	43.4087	101.307
2003	Global	11810.2	11740	8743.39	15339.2	8.30637	8.16384	6.22884	10.838	541.45	536.408	408.225	696.005
2003	African Region	31431.3	31325.8	22609.6	41396.8	29.9993	29.5466	20.8208	41.4247	2309.83	2283.9	1582.3	3161.38
2003	Region of the Americas	5201.79	5115.99	3376.67	7484.12	1.05202	1.02736	0.725361	1.52168	79.7642	78.351	55.4904	111.697
2003	South-East Asia Region	18234.3	17955.3	12078.9	27000.5	13.8699	13.6114	8.8255	20.0898	691.741	679.401	444.39	984.618
2003	European Region	2420.31	2396.37	1560.29	3534.11	0.381267	0.372584	0.282155	0.518034	30.3318	29.6318	22.4983	41.1411
2003	Eastern Mediterranean Region	20060.5	19825.1	12573.5	28506.9	10.6562	10.6004	7.03244	15.0515	807.82	798.682	531.845	1122.47
2003	Western Pacific Region	2926.38	2883.35	1947.29	4094.99	0.750969	0.733558	0.468927	1.13746	61.9401	60.395	38.4682	92.4263
2004	Global	11493.6	11415.2	8567.76	14887	7.72869	7.66982	5.80532	10.1096	498.322	494.658	377.129	634.036
2004	African Region	30404	30254	21873.1	39855.6	27.7941	27.3576	19.68	37.949	2128.2	2105.5	1496.18	2887.95
2004	Region of the Americas	5017.76	4948.59	3258.75	7220.7	0.926104	0.90538	0.644774	1.33035	69.3978	67.9354	48.7934	96.814
2004	South-East Asia Region	17686.9	17402.9	11616.5	26097.4	12.7406	12.6474	8.22646	18.4017	618.202	610.707	395.903	873.501
2004	European Region	2387.46	2365.86	1529.68	3484.19	0.354151	0.348617	0.25697	0.489105	27.9455	27.6406	20.6308	38.4137
2004	Eastern Mediterranean Region	19393.1	19207.1	12232	27315.2	10.0606	9.98458	6.69867	13.7734	760.99	753.103	510.282	1036.69
2004	Western Pacific Region	2770.11	2735	1859.73	3883.15	0.668415	0.651357	0.423803	0.994506	54.4236	52.7284	34.4196	81.3108
2005	Global	11209.3	11135.8	8384.62	14446.1	7.27583	7.16867	5.56669	9.38251	466.81	462.804	355.738	592.693
2005	African Region	29529.7	29412.5	21432.3	38575.8	26.1442	25.8292	18.3842	35.2995	2000.43	1982.32	1396.22	2651.19
2005	Region of the Americas	4828.46	4755.66	3135.5	6993.76	0.867972	0.847356	0.61102	1.24291	64.4274	63.2205	45.3387	89.1419
2005	South-East Asia Region	17175.5	16934	11200.7	25088.5	11.9508	11.6555	7.68237	17.0461	573.741	564.577	368.471	816.671
2005	European Region	2354.4	2333.06	1503.54	3437.89	0.339089	0.334244	0.249508	0.461729	26.5996	26.2843	19.7959	35.9241
2005	Eastern Mediterranean Region	18815.8	18728.9	12061	26311.6	9.06489	8.97734	6.19819	12.5514	680.573	671.6	464.735	932.82
2005	Western Pacific Region	2624.23	2595.41	1776.7	3672.82	0.595209	0.578103	0.377032	0.882244	48.0958	46.581	30.5342	72.2833
2006	Global	10950.1	10857.2	8242.05	14068.4	6.96339	6.83544	5.32633	8.986	442.983	438.31	341.266	558.183
2006	African Region	28831.9	28712.4	21042.7	37304.5	25.2307	24.931	17.7951	34.3208	1930.57	1909.9	1365.47	2594.75
2006	Region of the Americas	4612.48	4527.6	3046.95	6613.38	0.784553	0.767587	0.558508	1.11121	56.7166	55.7229	40.6066	76.1332
2006	South-East Asia Region	16702.4	16480.2	10891.9	24322.6	11.1643	10.8835	7.1878	16.5104	513.913	503.672	338.685	750.842
2006	European Region	2319.14	2298.9	1471.28	3404.5	0.318977	0.313619	0.231176	0.438707	24.8129	24.5161	18.3416	33.4805
2006	Eastern Mediterranean Region	18352.5	18285	11960.4	25395.5	8.77651	8.59371	5.956	12.1895	663.821	654.933	451.479	921.751
2006	Western Pacific Region	2451.35	2421.72	1675.94	3413.69	0.538963	0.522627	0.350307	0.78512	43.3699	41.9033	28.1688	63.8136
2007	Global	10704.5	10635.6	8134.83	13696.8	6.68019	6.58542	5.1516	8.56323	423.601	419.807	328.8	533.792
2007	African Region	28236.4	28141.5	20608.2	36372	23.8746	23.6413	17.1417	32.3517	1824.47	1797.89	1314.28	2446.05
2007	Region of the Americas	4344.01	4279.97	2877.92	6189.43	0.700151	0.692391	0.502301	0.956877	50.2862	49.5159	36.3032	67.2245
2007	South-East Asia Region	16261.3	15999.4	10651.6	23702.3	10.7659	10.5355	6.83409	15.6729	494.601	491.291	323.368	711.126
2007	European Region	2288.13	2265.08	1447.69	3375.37	0.303762	0.300551	0.219741	0.416827	23.4046	23.2367	17.2921	31.8618
2007	Eastern Mediterranean Region	17987.9	17867.1	11759.5	24888.8	8.31557	8.25158	5.65797	11.5693	627.105	618.895	424.149	862.827
2007	Western Pacific Region	2253.64	2218.73	1556.52	3101.84	0.476851	0.466362	0.304543	0.682876	38.2596	37.185	24.3532	54.8852
2008	Global	10470.1	10386.2	7980.37	13408.1	6.20309	6.14149	4.77862	8.07092	387.833	385.376	304.911	490.032
2008	African Region	27682.3	27657.2	20140.6	35400.7	21.4131	21.3127	15.6531	28.1122	1619.06	1607.46	1179.09	2130.12
2008	Region of the Americas	4054.1	3979.62	2744.45	5761.26	0.63763	0.628091	0.462731	0.857575	44.5432	44.0504	32.4749	58.6252
2008	South-East Asia Region	15843.6	15632.4	10387.2	23213.2	10.0674	9.8564	6.39205	14.8089	451.041	446.693	292.775	654.439
2008	European Region	2262.06	2241.15	1428.98	3350.26	0.2966	0.292225	0.212491	0.404794	22.6648	22.3379	16.5528	31.0019
2008	Eastern Mediterranean Region	17693.3	17629.3	11820.5	24303.9	8.0499	7.94173	5.36285	11.0905	613.015	606.516	419.633	851.544
2008	Western Pacific Region	2060.67	2043.76	1431.86	2842.93	0.438887	0.428457	0.284447	0.613841	34.8907	33.7851	22.4748	49.656
2009	Global	10249.6	10172.3	7838.58	13056.2	5.87115	5.80314	4.51004	7.47343	366.785	364.352	288.026	456.637
2009	African Region	27121.4	27073.9	19797.3	34615.7	20.6063	20.4491	14.8715	27.1034	1564.11	1551.46	1120.82	2042.67
2009	Region of the Americas	3805.91	3726.99	2614.72	5449.63	0.583855	0.577079	0.423513	0.780845	40.1179	39.7445	29.3058	52.8771
2009	South-East Asia Region	15435	15236.8	10126.4	22720.1	9.26381	9.0873	5.88319	13.3842	403.439	400.431	263.429	574.412
2009	European Region	2238.61	2216.44	1406.96	3322.24	0.292389	0.287786	0.206012	0.410474	22.2569	21.9278	15.9993	30.6108
2009	Eastern Mediterranean Region	17397.7	17307.7	11718.8	23878.3	7.47709	7.32969	5.04045	10.4108	569.102	562.597	394.378	780.536
2009	Western Pacific Region	1898.96	1879.1	1322.96	2627.98	0.409069	0.401856	0.264566	0.586767	32.433	31.6639	20.8932	46.1924
2010	Global	10035.4	9980.38	7693.01	12759.8	5.60241	5.51331	4.3831	7.10958	350.612	346.737	278.486	440.064
2010	African Region	26523.1	26492.1	19278.1	33724.9	19.8367	19.7222	14.7105	25.8991	1510.93	1503.9	1105.78	1965.97
2010	Region of the Americas	3599.6	3518.44	2488.96	5154.71	0.519069	0.512278	0.375038	0.70309	34.0934	33.9462	24.979	45.1047
2010	South-East Asia Region	15021.4	14849.4	9863.05	22117.9	8.83911	8.58413	5.93179	12.7179	387.334	379.854	258.489	547.93
2010	European Region	2214.79	2186.1	1385	3293.39	0.280779	0.276469	0.2007	0.397122	21.1245	20.7164	15.1944	29.3376
2010	Eastern Mediterranean Region	17053.7	16902.2	11567	23485.1	6.52203	6.47797	4.53414	8.9984	491.763	487.188	342.636	673.96
2010	Western Pacific Region	1788.62	1766.93	1244.73	2474.85	0.377145	0.371347	0.24842	0.540861	29.8342	29.1834	19.5241	43.2117
2011	Global	9783.04	9722.03	7495.51	12420.2	5.3527	5.32392	4.15546	6.81127	336.299	334.519	267.326	425.178
2011	African Region	25675.2	25641.6	18631.1	32677.2	19.2132	19.111	14.1765	24.9801	1475.28	1465.84	1074.64	1926.27
2011	Region of the Americas	3443.29	3355.55	2393.28	4989.57	0.524415	0.518531	0.378767	0.703899	34.5118	34.2444	25.498	45.7487
2011	South-East Asia Region	14569.4	14354.5	9551.64	21464	8.1667	8.04587	5.36037	12.0808	347.702	344.736	228.106	491.811
2011	European Region	2189.83	2160.63	1360.02	3263.76	0.275528	0.272175	0.189641	0.384795	20.5063	20.2184	14.6819	27.9637
2011	Eastern Mediterranean Region	16606.2	16426.5	11414	22868.4	6.18955	6.11513	4.23183	8.61483	469.102	462.933	325.444	645.036
2011	Western Pacific Region	1710.04	1688.63	1185.98	2367.2	0.354539	0.348679	0.232559	0.507654	27.9154	27.3899	18.315	39.8543
2012	Global	9481	9426.1	7241.95	12046.8	5.03063	5.0123	3.91578	6.34261	315.454	314.398	249.898	388.931
2012	African Region	24621.8	24562.7	17754.8	31155.7	17.7596	17.6911	13.0836	22.9082	1363.9	1355.79	1006.88	1773.04
2012	Region of the Americas	3277.82	3199.07	2286.57	4787.23	0.493983	0.488975	0.356222	0.674367	32.1804	31.9155	23.647	42.771
2012	South-East Asia Region	14093.1	13907.2	9181.86	20785.4	7.65274	7.51038	4.89321	11.459	323.286	318.4	209.802	466.664
2012	European Region	2168.24	2135.15	1343.46	3241.62	0.270688	0.268402	0.186869	0.372919	19.9473	19.742	14.2988	27.1191
2012	Eastern Mediterranean Region	16012.1	15831.3	11017.5	22159	5.85636	5.74807	3.91975	8.14735	443.294	436.732	302.979	607.909
2012	Western Pacific Region	1632.99	1613.85	1131.37	2259.88	0.334084	0.329629	0.216921	0.484364	26.1296	25.601	17.0682	38.4619
2013	Global	9169.81	9108.75	7008.81	11666.4	4.80003	4.74531	3.7864	6.07593	297.89	295.106	237.11	371.617
2013	African Region	23565.4	23542.8	16987.8	29861.3	16.9259	16.7518	12.418	22.0649	1303.37	1289.37	948.858	1713.86
2013	Region of the Americas	3118.22	3042.05	2169.15	4563.33	0.496134	0.490747	0.357719	0.667241	31.556	31.4223	23.2393	41.8243
2013	South-East Asia Region	13628.9	13448.1	8857.79	20183.8	7.31995	7.19871	4.63317	10.583	298.77	293.137	194.044	430.543
2013	European Region	2147.48	2113.19	1328.5	3206	0.262938	0.258851	0.183407	0.366296	19.0994	18.8472	13.7932	26.1046
2013	Eastern Mediterranean Region	15331.6	15107.3	10578.9	21274.4	5.13834	5.07889	3.5129	7.0711	383.292	379.506	262.128	528.57
2013	Western Pacific Region	1566.83	1550.64	1091	2158.43	0.318932	0.312483	0.209248	0.461745	24.8699	24.2345	16.2379	36.3957
2014	Global	8893.82	8794.94	6862.55	11347.5	4.62264	4.56994	3.58717	5.79177	286.762	283.95	227.598	355.828
2014	African Region	22697.6	22675.3	16422	29053.4	16.1562	16.0171	11.9726	21.0983	1246.41	1233.99	916.696	1646.06
2014	Region of the Americas	2985.45	2912.9	2071.78	4392.4	0.472427	0.470885	0.339901	0.640253	29.6713	29.3097	22.1377	39.6384
2014	South-East Asia Region	13211.3	13031	8532.54	19509.1	6.88609	6.73635	4.46653	10.0106	272.752	267.543	175.985	384.62
2014	European Region	2125.56	2085.59	1313.22	3175.77	0.256779	0.25293	0.173428	0.361064	18.3493	18.228	12.8767	25.0682
2014	Eastern Mediterranean Region	14637.8	14335	10083.4	20442.4	5.286	5.24053	3.65263	7.35318	398.331	393.609	269.612	548.554
2014	Western Pacific Region	1498.73	1478.22	1046.58	2074.44	0.295702	0.290613	0.19206	0.431699	22.9223	22.1833	14.8732	34.1683
2015	Global	8664.6	8580.32	6659.93	11048.3	4.3789	4.34207	3.42457	5.54489	272.097	269.427	215.283	341.272
2015	African Region	21909.6	21909.6	15595.4	28173.4	15.3309	15.1635	11.2445	19.9791	1182.75	1171.46	862.153	1560.17
2015	Region of the Americas	2897.04	2829.74	2006.42	4316.76	0.464739	0.462832	0.332438	0.634501	28.0645	27.843	20.6177	37.5123
2015	South-East Asia Region	12875.9	12691.1	8203.98	19018.3	6.35898	6.28431	4.12905	9.46376	248.626	244.346	162.963	361.172
2015	European Region	2105.99	2062.36	1300.09	3147.71	0.252242	0.248212	0.173051	0.357666	17.7551	17.462	12.5641	24.8717
2015	Eastern Mediterranean Region	14047.6	13738	9684.72	19705.8	5.03876	4.9968	3.39418	6.85132	378.862	372.597	262.54	515.142
2015	Western Pacific Region	1451.82	1438.58	1008.43	1998.78	0.290179	0.28541	0.188555	0.421279	22.2233	21.7382	14.1863	32.8928
2016	Global	8475.74	8393.53	6499.34	10837.8	4.23839	4.21819	3.22708	5.39169	264.258	262.073	206.162	333.494
2016	African Region	21175.4	21140.2	15097.8	27275.6	15.0449	14.8949	11.0888	19.9229	1164.77	1148.44	852.239	1572.19
2016	Region of the Americas	2797.3	2725.96	1922.16	4164.32	0.460886	0.457448	0.326946	0.63181	27.5746	27.3188	19.9946	37.1215
2016	South-East Asia Region	12668.9	12473.7	8036.16	18692.3	5.99201	5.87909	3.8489	8.61029	230.381	227.074	148.889	328.137
2016	European Region	2071.37	2031.22	1267.03	3110.99	0.246484	0.241975	0.168805	0.350859	17.1791	16.8173	11.9672	23.7949
2016	Eastern Mediterranean Region	13488.2	13204.1	9259.94	18917.8	4.70625	4.63641	3.15493	6.59118	351.575	346.492	238.225	487.411
2016	Western Pacific Region	1414.74	1407.11	979.254	1956.08	0.273296	0.270049	0.172521	0.400653	20.6565	20.2813	13.1229	30.7001
2017	Global	8298.34	8211.22	6266.08	10679.8	3.95423	3.9079	3.02563	4.96926	240.548	237.85	186.517	301.06
2017	African Region	20369.1	20321.6	14582.7	26397	13.4688	13.3353	9.93793	17.9589	1029.21	1015.86	753.917	1392.63
2017	Region of the Americas	2691.29	2613.88	1838.45	4008.25	0.443778	0.440475	0.316293	0.604668	25.9042	25.6937	18.9626	34.2685
2017	South-East Asia Region	12572.6	12375.9	7988.82	18441	5.8078	5.73353	3.63858	8.53144	218.38	214.88	139.175	312.372
2017	European Region	2024.03	1993.21	1226.48	3065.33	0.242437	0.238577	0.163971	0.344379	16.734	16.4167	11.5971	23.3927
2017	Eastern Mediterranean Region	12912.5	12638.6	8912.49	18039.7	4.28171	4.21676	2.80238	6.04235	314.622	308.894	210.962	438.857
2017	Western Pacific Region	1383.85	1375.68	957.52	1917.06	0.259922	0.25525	0.163132	0.384851	19.5803	19.0224	12.2419	29.3153
2018	Global	8227.78	8126.62	6203.42	10763.5	3.77658	3.74394	2.87081	4.88021	225.977	223.465	176.057	285.27
2018	African Region	19735.2	19713.7	14177.8	25573.1	12.5757	12.429	9.25651	16.6845	952.256	944.186	694.058	1275.37
2018	Region of the Americas	2608.4	2530.09	1775.85	3901.67	0.429184	0.425684	0.308888	0.580894	24.8215	24.618	18.2355	33.0923
2018	South-East Asia Region	12687.8	12463	7955.61	18877.6	5.58912	5.47416	3.40473	8.20696	203.499	199.607	130.167	288.7
2018	European Region	1975.78	1943.6	1178.65	3015.11	0.236621	0.232414	0.158047	0.337583	16.1464	15.872	11.0031	22.6534
2018	Eastern Mediterranean Region	12609	12463.8	8597.8	17662.5	4.1208	4.05369	2.70521	5.86302	299.036	294.743	198.716	423.506
2018	Western Pacific Region	1357.81	1345.62	942.82	1894.77	0.244774	0.23934	0.158335	0.363513	18.4751	18.0881	11.8785	27.8983
2019	Global	8214.83	8133.24	6170.26	10794.6	3.61483	3.58656	2.74483	4.75143	212.073	209.326	162.651	268.261
2019	African Region	19354.8	19343.1	13774.5	25093	11.6039	11.4821	8.66165	15.6068	869.368	857.554	642.835	1192.81
2019	Region of the Americas	2558.33	2479.87	1732.92	3853.66	0.427612	0.424989	0.300468	0.579158	24.1305	23.8625	17.2777	32.3486
2019	South-East Asia Region	12845.3	12683.2	7831.49	19019.5	5.50713	5.39288	3.42317	8.37708	197.604	192.802	127.085	287.803
2019	European Region	1942.72	1906.57	1148.47	2978.18	0.234997	0.230354	0.155883	0.336551	15.8282	15.4854	10.6606	22.2322
2019	Eastern Mediterranean Region	12322.5	12233.9	8208.93	17446.1	3.88107	3.83901	2.48688	5.61616	277.897	275.123	176.41	397.766
2019	Western Pacific Region	1337.88	1321.28	922.35	1872.6	0.223201	0.219351	0.139405	0.327131	16.5703	16.2073	10.4481	24.6132
2020	Global	8353.5	8293.43	6168.07	11011.5	3.50117	3.46769	2.63183	4.58097	199.659	198.218	149.67	254.002
2020	African Region	19431.5	19343.3	13766.6	25204.9	10.9318	10.8279	7.91694	14.5388	805.146	794.79	578.506	1082.86
2020	Region of the Americas	2529.52	2446.64	1687.31	3824.19	0.39342	0.391212	0.27137	0.535519	22.5315	22.3541	16.1162	30.1971
2020	South-East Asia Region	13334.2	13157.7	7817.73	20236.8	5.49048	5.35745	3.39521	8.33352	190.762	185.648	118.843	282.53
2020	European Region	1924.51	1890.07	1134.5	2950.54	0.232194	0.228681	0.153706	0.333352	15.4692	15.1038	10.4512	21.8118
2020	Eastern Mediterranean Region	11951.4	11912.6	7901.74	16832.6	3.56672	3.49318	2.34459	5.14451	248.641	245.057	162.865	358.862
2020	Western Pacific Region	1329.34	1310.34	910.689	1869.72	0.213571	0.209989	0.132964	0.319546	15.7704	15.4867	9.75691	24.2677
2021	Global	8450.07	8375.57	6132.39	11218.3	3.36104	3.34751	2.48235	4.45625	193.578	192.008	147.187	242.978
2021	African Region	19465.7	19451	13686.9	25363.6	10.4877	10.3569	7.5969	13.9968	773.528	763.191	559.696	1033.34
2021	Region of the Americas	2523.56	2439.49	1657.96	3835.36	0.371702	0.370388	0.257732	0.501655	21.4678	21.2852	15.2115	28.8106
2021	South-East Asia Region	13611.6	13514.5	8028.89	20655.5	5.16668	5.06624	3.08418	7.87023	181.197	177.035	111.133	271.944
2021	European Region	1912.58	1873.56	1117.55	2941.91	0.231237	0.228017	0.153453	0.333383	15.2228	14.9383	10.2931	21.5137
2021	Eastern Mediterranean Region	11772.7	11750.1	7726.78	16580.2	3.41631	3.34686	2.27267	4.95044	242.062	236.273	159.923	355.931
2021	Western Pacific Region	1284.51	1269.35	874.163	1791.73	0.21381	0.20825	0.134	0.319862	15.1925	14.6843	9.31494	23.2411

## Sheet: Figure 1b Data
CITATION: WHO estimates of the global, regional, and national burden of 14 foodborne diarrhoeal enteric hazards, 2000–21: an updated data synthesis
Figure 1b. Annual foodborne diarrhoeal incidence, mortality, and Disability-Adjusted Life-Years (DALYs) per 100,000 persons, for non-typhoidal Salmonella enterica, globally and by WHO region, 2000-2021
YEAR	WHO Region	Incidence per 100,000 persons				Mortality per 100,000 persons				DALYs per 100,000 persons
		Mean	Median	95% Uncertainty Interval, Lower	95% Uncertainty Interval, Upper	Mean	Median	95% Uncertainty Interval, Lower	95% Uncertainty Interval, Upper	Mean	Median	95% Uncertainty Interval, Lower	95% Uncertainty Interval, Upper
2000	Global	386.92	356.851	164.4	706.159	0.850729	0.815267	0.419879	1.48159	54.9744	52.5336	27.5283	96.1563
2000	African Region	900.975	828.456	308.055	1923.96	2.8433	2.62938	1.26978	5.57966	219.09	200.353	96.8948	439.381
2000	Region of the Americas	291.779	275.78	152.487	510.179	0.179604	0.17007	0.0928835	0.317081	13.2664	12.5654	6.87938	23.0735
2000	South-East Asia Region	584.521	528.677	210.431	1240.88	1.5603	1.46027	0.6373	3.10259	79.4786	74.3265	32.8046	155.811
2000	European Region	126.625	120.698	69.723	206.802	0.100173	0.0981531	0.0659469	0.151338	7.42394	7.25443	4.92421	11.4029
2000	Eastern Mediterranean Region	328.482	301.91	109.256	722.228	0.674494	0.629352	0.261415	1.36207	51.9745	48.9512	20.5419	102.313
2000	Western Pacific Region	195.22	180.045	72.2245	401.485	0.160569	0.153061	0.0748222	0.300138	12.6102	12.0724	5.82458	23.9067
2001	Global	380.628	352.271	165.045	688.141	0.78943	0.751785	0.40505	1.3851	50.552	47.6484	25.8756	89.0431
2001	African Region	881.611	820.639	309.404	1866.46	2.66857	2.43929	1.21137	5.18053	204.155	186.337	91.4177	399.653
2001	Region of the Americas	288.847	273.847	153.33	499.619	0.166554	0.158635	0.0877248	0.29133	12.0761	11.5279	6.45505	20.8283
2001	South-East Asia Region	573.962	520.782	206.728	1220.97	1.42171	1.32555	0.61265	2.80289	71.0677	67.1284	30.4297	141.36
2001	European Region	126.956	121.898	71.1561	206.098	0.0951944	0.0933217	0.0622863	0.142392	6.97047	6.82332	4.6427	10.6211
2001	Eastern Mediterranean Region	320.386	297.086	107.604	684.97	0.608371	0.565509	0.239763	1.22483	46.455	43.3883	18.9068	92.2019
2001	Western Pacific Region	188.055	173.666	72.0524	385.192	0.146862	0.140495	0.071301	0.268978	11.4951	10.947	5.56245	20.8602
2002	Global	374.558	348.197	164.952	672.777	0.756232	0.733601	0.387792	1.30677	48.2456	45.8527	24.9143	83.2061
2002	African Region	860.176	797.396	308.559	1800.74	2.54892	2.33733	1.17299	4.92192	194.513	178.314	87.3773	379.919
2002	Region of the Americas	286.558	273.608	154.129	492.481	0.157455	0.149638	0.0853828	0.274163	11.3199	10.7701	6.22336	19.138
2002	South-East Asia Region	564.369	515.563	206.499	1201.4	1.36202	1.28183	0.573858	2.53876	67.9754	64.7352	29.8106	127.89
2002	European Region	127.624	123.597	71.7839	206.448	0.091129	0.0891575	0.0594585	0.137494	6.59536	6.44445	4.41909	9.73891
2002	Eastern Mediterranean Region	312.739	292.268	105.989	654.107	0.569276	0.528998	0.231557	1.13046	43.293	40.2898	18.2096	83.9952
2002	Western Pacific Region	181.097	168.663	71.2617	365.587	0.130067	0.123661	0.0646292	0.236503	10.1033	9.59832	4.87489	18.2628
2003	Global	368.768	342.618	164.513	661.285	0.711743	0.683831	0.372248	1.21177	44.4423	42.5182	23.339	75.3449
2003	African Region	838.331	779.22	303.807	1742.82	2.36136	2.16247	1.11637	4.53571	178.69	163.804	82.7724	343.389
2003	Region of the Americas	284.496	272.601	154.985	485.999	0.150154	0.142613	0.083009	0.255473	10.548	10.0313	5.91097	17.764
2003	South-East Asia Region	555.525	509.893	205.934	1172.33	1.27782	1.20729	0.537043	2.48186	60.9215	58.4355	27.1541	117.09
2003	European Region	128.728	124.878	73.1728	205.776	0.0874652	0.0858772	0.0562689	0.130862	6.25287	6.11046	4.08657	9.33959
2003	Eastern Mediterranean Region	305.985	289.384	105.696	632.247	0.547979	0.514664	0.227611	1.03514	41.7576	39.4677	17.9022	77.371
2003	Western Pacific Region	174.506	163.163	69.5878	346.465	0.119395	0.112929	0.0595415	0.212716	9.23017	8.79192	4.64147	16.5643
2004	Global	363.449	340.806	164.99	648.917	0.668418	0.644993	0.356441	1.12535	41.1479	39.5042	21.9627	69.3056
2004	African Region	818.188	765.18	302.649	1674.48	2.20955	2.02537	1.06876	4.19983	166.026	152.095	79.4327	317.819
2004	Region of the Americas	282.248	272.309	156.206	474.35	0.135829	0.129621	0.0771122	0.228994	9.38569	8.9893	5.41428	15.9394
2004	South-East Asia Region	547.299	504.236	201.603	1159.96	1.18937	1.12604	0.524834	2.27261	55.0521	52.6984	24.5489	102.079
2004	European Region	129.958	126.039	75.1238	204.915	0.0845123	0.0830039	0.054113	0.125818	5.98078	5.87867	3.9309	8.9501
2004	Eastern Mediterranean Region	299.867	285.152	104.765	606.859	0.524252	0.494046	0.217718	0.984749	39.8357	37.5651	16.9217	73.4947
2004	Western Pacific Region	168.315	156.352	68.2233	330.837	0.107863	0.102732	0.0551155	0.186467	8.19093	7.72842	4.17479	14.3881
2005	Global	358.695	337.774	163.757	637.121	0.636091	0.609981	0.343784	1.0625	38.8204	37.2823	21.2	65.1482
2005	African Region	801.554	753.438	302.478	1616.31	2.09703	1.92922	1.02863	3.91228	157.327	144.926	76.4316	296.077
2005	Region of the Americas	279.418	268.867	156.505	463.204	0.130642	0.125224	0.0754352	0.223334	8.93074	8.50339	5.24436	15.0165
2005	South-East Asia Region	539.785	495.58	199.088	1141.27	1.13147	1.08834	0.500135	2.0921	51.5685	49.4957	23.3752	95.9362
2005	European Region	131.169	127.789	77.3928	204.302	0.0829203	0.0810639	0.0520615	0.123586	5.82535	5.72687	3.70322	8.62755
2005	Eastern Mediterranean Region	294.66	278.949	103.373	589.778	0.468265	0.441037	0.195026	0.853588	35.163	33.2455	14.8222	64.008
2005	Western Pacific Region	162.264	152.217	67.6745	312.099	0.0972824	0.0942898	0.0510587	0.167175	7.30098	6.99323	3.82786	12.5764
2006	Global	353.466	333.597	161.311	624.973	0.612983	0.59506	0.339207	1.00142	36.9903	35.7354	20.5243	60.7659
2006	African Region	789.183	746.949	303.268	1578.07	2.04665	1.8942	1.01092	3.82608	153.571	140.943	75.6008	294.011
2006	Region of the Americas	272.623	263.148	154.182	448.184	0.121215	0.116442	0.0713744	0.198998	8.01603	7.71313	4.90106	13.1003
2006	South-East Asia Region	533.288	489.449	197.639	1114.63	1.06817	1.02446	0.461522	2.01394	46.6078	45.0626	21.1298	86.1596
2006	European Region	132.318	129.15	78.0462	203.411	0.0806394	0.0786146	0.050344	0.121222	5.61051	5.49696	3.61501	8.24473
2006	Eastern Mediterranean Region	291.087	274.109	102.018	586.448	0.460554	0.435602	0.193705	0.85648	34.785	33.0851	14.9797	64.2126
2006	Western Pacific Region	153.38	145.617	66.0724	289.249	0.0882478	0.085316	0.046549	0.150523	6.56594	6.33019	3.50889	11.1721
2007	Global	347.672	329.87	158.795	615.756	0.594367	0.574668	0.335472	0.991695	35.682	34.2461	20.103	58.7211
2007	African Region	779.194	736.11	304.099	1547.28	1.95465	1.81049	0.967597	3.67995	146.422	134.855	72.3539	283.644
2007	Region of the Americas	263.024	254.209	148.727	428.169	0.110939	0.107468	0.0673509	0.179342	7.27297	7.02688	4.60135	11.587
2007	South-East Asia Region	527.567	488.097	194.583	1083.76	1.04542	0.998232	0.466396	2.00605	45.4514	43.8706	20.8234	84.4955
2007	European Region	133.628	130.222	79.2829	204.169	0.0789503	0.0771275	0.0485471	0.119026	5.44039	5.3112	3.43537	8.02499
2007	Eastern Mediterranean Region	288.935	274.575	102.449	589.53	0.443276	0.419487	0.189271	0.806087	33.4502	31.8928	14.7394	61.3752
2007	Western Pacific Region	141.478	134.13	62.2797	258.165	0.0787386	0.076088	0.0429399	0.131996	5.80888	5.57037	3.10069	9.72007
2008	Global	341.76	325.153	156.211	601.822	0.556033	0.537687	0.309046	0.917628	32.7573	31.597	18.5602	54.1871
2008	African Region	769.864	725.975	302.874	1517.17	1.76443	1.64765	0.87558	3.32589	130.437	121.1	65.2272	250.577
2008	Region of the Americas	251.981	244.373	143.97	403.067	0.103394	0.100157	0.0629128	0.168486	6.56653	6.32733	4.20243	10.5514
2008	South-East Asia Region	522.19	485.852	190.831	1054.03	0.987807	0.947918	0.442949	1.80991	41.8302	39.8747	19.1644	76.0773
2008	European Region	135.181	131.769	80.403	205.303	0.0781748	0.0761105	0.048704	0.118589	5.34394	5.20976	3.40092	7.93133
2008	Eastern Mediterranean Region	287.446	271.522	103.271	578.756	0.432046	0.407679	0.188674	0.798003	32.8184	30.8954	14.3662	59.6683
2008	Western Pacific Region	129.165	123.139	58.8774	229.644	0.072738	0.0700249	0.0406579	0.122314	5.29817	5.09581	2.92353	9.04692
2009	Global	336.367	321.021	155.891	579.623	0.528849	0.506908	0.30478	0.864376	31.0291	29.7961	18.0476	51.1565
2009	African Region	759.135	715.431	301.064	1479.82	1.70803	1.6005	0.859232	3.19157	126.709	116.924	63.9214	240.823
2009	Region of the Americas	242.631	235.33	135.639	382.836	0.0962244	0.09347	0.05755	0.16036	5.99592	5.80137	3.83384	9.75275
2009	South-East Asia Region	516.543	479.81	190.431	1026.34	0.918349	0.868124	0.439541	1.71558	37.67	36.3105	18.3188	69.3714
2009	European Region	136.836	133.444	81.5173	205.899	0.0777123	0.0755313	0.0477141	0.117484	5.28634	5.16087	3.29589	7.85102
2009	Eastern Mediterranean Region	285.761	269.73	105.76	565.081	0.396628	0.374481	0.167111	0.728634	29.9834	28.5437	12.8759	54.2283
2009	Western Pacific Region	118.953	113.484	56.6751	204.313	0.0682815	0.0663733	0.0375852	0.114479	4.95264	4.81137	2.69624	7.97515
2010	Global	331.873	316.842	155.016	567.026	0.510922	0.491235	0.293963	0.872421	30.024	28.9022	17.3401	51.1443
2010	African Region	745.834	705.004	293.476	1436.99	1.65659	1.56308	0.845055	3.13397	123.379	115.14	61.833	237.846
2010	Region of the Americas	237.025	230.612	135.76	370.691	0.0888991	0.085905	0.0518469	0.146403	5.30376	5.15927	3.33285	8.44594
2010	South-East Asia Region	510.034	472.623	187.486	1007.79	0.885834	0.842418	0.400495	1.63445	36.4693	35.1694	17.067	66.082
2010	European Region	138.462	135.058	82.6288	208.14	0.076303	0.0745071	0.046044	0.116552	5.1358	5.02073	3.15804	7.67111
2010	Eastern Mediterranean Region	282.585	265.32	107.571	553.448	0.355034	0.335758	0.15447	0.642217	26.6462	25.2497	11.7468	47.5637
2010	Western Pacific Region	112.96	108.079	54.7534	188.79	0.0632711	0.0611413	0.036745	0.103182	4.5556	4.43458	2.5742	7.42134
2011	Global	326.815	313.035	152.837	560.915	0.490758	0.473028	0.281752	0.833823	28.8881	27.5881	16.6399	48.7161
2011	African Region	726.392	688.612	281.208	1397.74	1.61262	1.51318	0.816271	3.00873	121.128	112.412	60.6157	231.977
2011	Region of the Americas	234.063	227.477	135.641	363.279	0.0893304	0.0863875	0.0529962	0.147052	5.33365	5.19412	3.42569	8.53117
2011	South-East Asia Region	501.46	466.14	183.529	990.554	0.826629	0.784906	0.380528	1.534	32.9609	31.3357	15.4737	60.1387
2011	European Region	140.064	136.589	83.7308	211.148	0.0756645	0.0737424	0.0458177	0.11469	5.03752	4.93028	3.14091	7.49119
2011	Eastern Mediterranean Region	275.996	256.864	105.629	542.547	0.340417	0.326966	0.155081	0.622931	25.6759	24.5857	11.923	45.4177
2011	Western Pacific Region	109.75	105.016	53.4554	181.165	0.0597442	0.0580534	0.0343042	0.0971673	4.26914	4.14747	2.44089	6.99887
2012	Global	320.058	307.558	149.094	555.782	0.463625	0.44576	0.265493	0.795651	27.1644	25.9093	15.6135	46.6618
2012	African Region	699.606	662.777	275.697	1348.1	1.50007	1.41133	0.763462	2.83504	112.699	104.619	56.2135	217.7
2012	Region of the Americas	230.993	224.83	135.416	358.932	0.0858902	0.0830177	0.0507438	0.139997	5.0768	4.93109	3.23892	8.0306
2012	South-East Asia Region	491.35	458.072	176.997	971.141	0.78073	0.725139	0.356202	1.45478	30.8184	29.1346	14.336	56.2832
2012	European Region	141.796	138.52	84.664	215.078	0.0750684	0.0732792	0.0457111	0.11431	4.94672	4.8281	3.10101	7.39462
2012	Eastern Mediterranean Region	266.182	246.74	98.927	519.544	0.314781	0.29888	0.136447	0.586343	23.5381	22.2822	10.5221	41.4835
2012	Western Pacific Region	106.576	101.662	52.5533	174.794	0.0564605	0.0547462	0.0331387	0.0926805	3.98961	3.84774	2.34034	6.60684
2013	Global	312.745	300.189	146.153	540.613	0.446205	0.425721	0.254816	0.76204	25.8713	24.6586	15.0719	44.4881
2013	African Region	669.925	633.539	272.605	1290.23	1.43165	1.34565	0.722065	2.68685	107.859	100.415	53.2099	209.16
2013	Region of the Americas	228.276	223.84	134.145	354.565	0.0870173	0.0843029	0.0514493	0.140419	5.04205	4.87462	3.30851	8.00253
2013	South-East Asia Region	481.023	447.661	170.505	965.608	0.750698	0.709283	0.349855	1.41453	28.6354	27.0814	13.047	52.5694
2013	European Region	143.525	140.183	86.0997	216.757	0.074031	0.0722861	0.0450782	0.113587	4.81351	4.71674	2.98473	7.188
2013	Eastern Mediterranean Region	255.833	238.594	95.6137	493.749	0.282852	0.267933	0.12497	0.507552	20.8717	19.7612	9.42573	37.1716
2013	Western Pacific Region	103.654	98.8715	51.7735	169.822	0.0545769	0.0523639	0.0318541	0.0891951	3.84983	3.72739	2.18702	6.25293
2014	Global	305.804	291.588	144.793	524.324	0.428628	0.413753	0.248484	0.713455	24.7226	23.6437	14.2779	41.0774
2014	African Region	638.801	608.551	266.733	1214.67	1.36113	1.2909	0.698251	2.52765	102.881	96.6208	52.4502	197.053
2014	Region of the Americas	226.599	223.392	133.384	351.675	0.0839637	0.0812805	0.049597	0.133732	4.80823	4.6675	3.11647	7.58206
2014	South-East Asia Region	471.801	440.045	163.387	949.227	0.712497	0.662041	0.300917	1.32581	26.2423	24.7061	11.5522	47.575
2014	European Region	145.189	142.201	87.3487	218.946	0.0732034	0.0712998	0.043892	0.113011	4.69304	4.5923	2.87871	7.09568
2014	Eastern Mediterranean Region	246.212	229.422	92.8902	484.264	0.288969	0.271558	0.12661	0.529684	21.474	20.3468	9.47603	38.4439
2014	Western Pacific Region	101.435	96.9414	49.9068	166.966	0.0508355	0.0492405	0.0297104	0.0814212	3.54306	3.42131	2.04371	5.76876
2015	Global	300.839	287.029	144.221	517.903	0.406592	0.388447	0.233638	0.698949	23.4594	22.4638	13.7009	39.1527
2015	African Region	615.537	581.542	265.313	1180	1.28971	1.21869	0.658691	2.43867	97.4986	91.7016	49.4115	190.181
2015	Region of the Americas	226.093	221.524	132.709	349.952	0.0834533	0.0804737	0.0476655	0.135416	4.61087	4.47362	2.90211	7.3146
2015	South-East Asia Region	465.092	434.015	157.51	938.717	0.660354	0.624894	0.278991	1.25554	23.9414	22.7781	10.8009	46.403
2015	European Region	146.849	143.247	88.668	222.042	0.0724546	0.0702244	0.0434093	0.112413	4.58163	4.47898	2.79885	6.98346
2015	Eastern Mediterranean Region	238.273	221.665	90.2934	477.491	0.280035	0.266494	0.122023	0.513689	20.7905	19.8702	9.12796	36.5436
2015	Western Pacific Region	99.7924	95.0237	49.0175	163.968	0.0501692	0.0482943	0.0292525	0.0806032	3.45021	3.28837	1.94885	5.50923
2016	Global	297.033	282.9	143.066	513.093	0.393398	0.37451	0.227991	0.660733	22.7451	21.5646	13.0741	38.2686
2016	African Region	595.372	560.952	253.184	1156.07	1.26215	1.19106	0.645245	2.37949	95.8245	89.6981	47.5503	187.984
2016	Region of the Americas	226.045	222.826	134.427	347.672	0.083694	0.0808947	0.0483077	0.134379	4.57607	4.432	2.93893	7.16668
2016	South-East Asia Region	460.619	429.403	153.16	946.276	0.623759	0.583323	0.277372	1.18345	22.1412	20.9538	9.99546	41.1401
2016	European Region	148.034	143.93	89.4696	226.641	0.0716444	0.0697924	0.0426279	0.111186	4.48557	4.38522	2.72547	6.83888
2016	Eastern Mediterranean Region	231.046	215.561	87.5737	465.882	0.263804	0.247398	0.114937	0.476929	19.4309	18.3501	8.69118	35.6594
2016	Western Pacific Region	98.6677	93.7284	49.1027	164.516	0.0474993	0.0455154	0.0281775	0.0757879	3.2046	3.07383	1.85512	5.0722
2017	Global	293.185	276.58	143.754	509.844	0.367093	0.353971	0.210824	0.601136	20.6681	19.8965	12.0993	34.4806
2017	African Region	574.802	542.766	239.815	1132.83	1.12764	1.06465	0.571919	2.11455	84.3501	78.8629	42.7839	165.312
2017	Region of the Americas	225.695	221.33	133.939	343.817	0.0815914	0.0788776	0.0486813	0.132908	4.36358	4.25313	2.78663	6.71364
2017	South-East Asia Region	457.348	428.526	152.361	944.225	0.599151	0.571625	0.267973	1.13256	20.7588	19.6511	9.53235	37.3029
2017	European Region	148.691	145.059	89.8893	229.642	0.0710544	0.0690381	0.041991	0.110993	4.40645	4.30355	2.67165	6.75312
2017	Eastern Mediterranean Region	222.341	208.75	84.0527	446.926	0.236405	0.220375	0.10766	0.44142	17.0739	15.9656	7.83778	32.1066
2017	Western Pacific Region	97.7903	93.2025	49.3001	165.336	0.0454978	0.0439345	0.0258134	0.0736868	3.05175	2.92979	1.74992	4.90163
2018	Global	289.909	272.398	142.643	503.645	0.346467	0.334834	0.199015	0.569303	19.2505	18.3617	11.1879	32.0383
2018	African Region	557.052	524.411	233.583	1128.61	1.05084	0.987569	0.546444	1.9227	77.8434	72.7002	39.3417	146.18
2018	Region of the Americas	226.024	221.534	134.002	342.869	0.0794519	0.0764072	0.0471791	0.12771	4.22305	4.12141	2.74672	6.55451
2018	South-East Asia Region	454.394	417.788	157.458	971.706	0.561808	0.530496	0.251663	1.05132	18.8261	17.7073	8.40863	34.2006
2018	European Region	149.344	145.573	90.7984	233.407	0.0702622	0.0683031	0.0413386	0.110409	4.3123	4.2272	2.57843	6.68558
2018	Eastern Mediterranean Region	213.746	201.761	81.519	441.6	0.224202	0.207708	0.0958268	0.429277	16.1149	15.1799	6.99257	31.4028
2018	Western Pacific Region	97.182	92.7982	49.3714	165.362	0.0431986	0.0413203	0.0245598	0.0677634	2.89792	2.74807	1.65303	4.67635
2019	Global	288.88	269.958	141.891	512.703	0.329017	0.313819	0.188083	0.539998	17.9444	17.2272	10.4465	30.2148
2019	African Region	546.138	512.445	229.517	1111.71	0.966971	0.90456	0.504773	1.79695	70.7623	66.1799	36.0207	136.434
2019	Region of the Americas	227.974	222.804	133.288	347.641	0.0797281	0.0771263	0.0474711	0.129334	4.15197	4.0657	2.68385	6.43422
2019	South-East Asia Region	453.904	419.612	153.166	959.468	0.541321	0.512234	0.242405	1.00505	17.8631	16.7801	8.08905	32.4233
2019	European Region	150.715	146.62	91.9918	238.065	0.0700641	0.068336	0.0411091	0.110183	4.2523	4.18094	2.52239	6.56714
2019	Eastern Mediterranean Region	207.74	190.848	77.1739	439.536	0.210194	0.194948	0.0854547	0.421263	14.9607	14.031	6.07694	29.5999
2019	Western Pacific Region	96.8589	92.0082	48.9025	163.714	0.0397105	0.0382414	0.0227826	0.0668125	2.59067	2.4698	1.47132	4.33202
2020	Global	291.116	271.955	143.548	533.808	0.313518	0.301485	0.171764	0.526126	16.7048	16.1854	9.58902	28.3539
2020	African Region	547.649	508.849	230.44	1131.54	0.908701	0.853831	0.473461	1.70121	65.2583	60.0559	32.5549	128.884
2020	Region of the Americas	231.33	226.144	133.528	353.46	0.0743253	0.0717451	0.0463996	0.119977	3.92954	3.83654	2.5306	5.96752
2020	South-East Asia Region	457.174	417.692	146.732	987.091	0.518194	0.486513	0.218854	1.01418	16.5037	15.6322	7.20961	31.1701
2020	European Region	152.703	148.861	92.7921	243.737	0.0695899	0.0678154	0.0406276	0.109919	4.1768	4.08929	2.51678	6.46999
2020	Eastern Mediterranean Region	203.144	187.841	75.3572	427.874	0.191996	0.180002	0.0827627	0.376973	13.2845	12.5311	5.78907	25.9302
2020	Western Pacific Region	97.034	92.1452	48.1858	163.957	0.0379476	0.0363929	0.0211844	0.0608685	2.45015	2.31085	1.37389	4.00709
2021	Global	295.297	275.821	143.48	536.556	0.299772	0.286517	0.166012	0.500722	16.1097	15.6172	9.15792	27.4941
2021	African Region	548.359	508.74	231.317	1136.52	0.870923	0.815554	0.438023	1.66852	62.6281	57.7346	30.6649	122.057
2021	Region of the Americas	235.178	229.873	135.636	360.574	0.0707928	0.068379	0.0439597	0.111965	3.76827	3.68748	2.39524	5.73136
2021	South-East Asia Region	468.957	424.546	145.666	1028.58	0.484256	0.458896	0.208525	0.97898	15.5077	14.4759	6.85787	29.5477
2021	European Region	155.155	151.435	94.6021	250.299	0.0694539	0.0676621	0.0407797	0.109619	4.12386	4.04453	2.4615	6.38081
2021	Eastern Mediterranean Region	200.038	183.767	73.5929	421.06	0.182691	0.171195	0.0791199	0.358116	12.8028	11.9594	5.54149	25.0866
2021	Western Pacific Region	94.9983	90.4671	47.313	163.097	0.0378704	0.0360267	0.0213609	0.0636452	2.34469	2.24416	1.29728	3.9614

## Sheet: Figure 2 Data
CITATION: WHO estimates of the global, regional, and national burden of 14 foodborne diarrhoeal enteric hazards, 2000–21: an updated data synthesis
Figure 2. Mean national rates of foodborne illnesses, deaths, and Disability-Adjusted Life-Years (DALYs) per 100 000 population due to 14 diarrhoeal enteric hazards, 2021
*Campylobacter jejuni, Campylobacter coli, and other thermotolerant species; Cryptosporidium spp; Cyclospora cayetanensis; Entamoeba histolytica; enteroaggregative Escherichia coli; enteropathogenic E coli; enterotoxigenic E coli; Giardia duodenalis; norovirus; rotavirus; non-typhoidal Salmonella enterica; Shiga toxin-producing E coli; Shigella spp; Vibrio cholerae.
Country ISO3 Code	Country Name	Incidence per 100,000 persons			Deaths per 100,000 persons			DALYs per 100,000 persons
		Mean	95% Uncertainty Interval, Lower	95% Uncertainty Interval, Upper	Mean	95% Uncertainty Interval, Lower	95% Uncertainty Interval, Upper	Mean	95% Uncertainty Interval, Lower	95% Uncertainty Interval, Upper
AFG	Afghanistan	5549.17	3026.55	8565.63	1.69562	0.913043	2.86093	156.668	84.4912	261.794
ALB	Albania	217.091	118.43	359.149	0.0727341	0.0369102	0.126148	2.91489	1.55372	5.15183
DZA	Algeria	5063.1	3213.35	7276.39	0.495693	0.32582	0.712568	43.0031	28.6145	60.5365
AND	Andorra	2245.43	1003.73	3968.28	0.305729	0.17683	0.464883	19.0054	10.9546	28.6473
AGO	Angola	19612.5	12718.2	28112.5	9.91548	5.78159	15.4938	727.533	407.554	1180.16
ATG	Antigua and Barbuda	2695.55	1418.38	5300.88	0.19167	0.120645	0.298286	13.7175	8.55642	21.2027
ARG	Argentina	1794.27	917.589	3168.89	0.183294	0.100808	0.306391	7.92483	4.47954	14.1342
ARM	Armenia	780.107	442.072	1217.56	0.140885	0.0781168	0.220107	5.94289	3.32252	10.2711
AUS	Australia	2364.07	1173.22	3985.11	0.100206	0.0555078	0.163084	8.00955	4.72572	12.2547
AUT	Austria	2245.43	1003.73	3968.28	0.305492	0.176566	0.4652	19.188	11.0815	28.8693
AZE	Azerbaijan	1293.73	712.633	2071.37	0.233191	0.118825	0.408985	20.9778	10.7102	36.4668
BHS	Bahamas	2695.55	1418.38	5300.88	0.191728	0.120714	0.298329	13.7339	8.56431	21.2258
BHR	Bahrain	2240.66	1088.94	3990.3	0.191355	0.101072	0.392778	13.3895	7.54914	24.4516
BGD	Bangladesh	7197.94	4119.43	10940.8	3.34484	1.85402	5.39332	148.804	90.5319	232.026
BRB	Barbados	2695.55	1418.38	5300.88	0.190624	0.120137	0.296159	13.5568	8.44939	20.9701
BLR	Belarus	1260.28	695.628	2034.55	0.0368098	0.0130138	0.114323	3.25831	1.3163	9.23577
BEL	Belgium	2245.43	1003.73	3968.28	0.306217	0.177162	0.465097	19.1326	11.039	28.8334
BLZ	Belize	3841.37	2147.93	6223.35	0.26637	0.147446	0.430467	16.4482	9.19925	27.4513
BEN	Benin	18109	11795.6	24476.2	10.7485	7.46535	14.8282	746.628	500.001	1033.3
BTN	Bhutan	6105.11	3455.58	9219.68	2.88809	1.57618	4.79947	98.751	56.482	155.68
BOL	Bolivia (Plurinational State of)	1870.11	1003.78	2972.32	1.01372	0.574258	1.5953	71.3989	40.245	113.484
BIH	Bosnia and Herzegovina	263.73	146.549	435.117	0.148651	0.0795699	0.257863	3.14714	1.70479	5.24616
BWA	Botswana	20444.8	12943.5	29217	5.12332	2.78964	10.1909	309.32	144.089	723.566
BRA	Brazil	1942.78	977.018	3219.54	0.338176	0.188582	0.504153	13.8626	7.81457	21.773
BRN	Brunei Darussalam	2364.07	1173.22	3985.11	0.101611	0.0569129	0.164285	8.46448	5.08409	12.9025
BGR	Bulgaria	134.543	74.6588	216.439	0.0854676	0.0469328	0.132644	3.61383	2.01422	5.7079
BFA	Burkina Faso	16284.8	10163.1	23590.8	10.056	6.67929	14.7759	712.698	457.294	1047.21
BDI	Burundi	22455.3	15254.9	32104.1	10.0103	6.83376	14.2518	652.846	434.92	934.059
CPV	Cabo Verde	12138.6	7595.48	17529.4	1.61006	0.934651	2.67408	61.3859	40.7077	92.4776
KHM	Cambodia	4397.45	2451.97	6960.99	1.39646	0.692044	2.36167	88.0237	40.3851	160.733
CMR	Cameroon	18489.7	11702.5	26742.7	9.52853	6.02523	13.8259	743.437	459.149	1093.44
CAN	Canada	2695.55	1418.38	5300.88	0.190584	0.120324	0.295768	13.6491	8.51941	21.0442
CAF	Central African Republic	17725.4	10709.7	25334.6	15.5692	9.66625	23.7366	1157.52	698.138	1774.92
TCD	Chad	25014.5	16070.1	34274.8	21.0821	14.1992	31.0503	1614.92	1071.31	2403.57
CHL	Chile	2695.55	1418.38	5300.88	0.192013	0.121038	0.29879	13.8104	8.63201	21.2788
CHN	China	450.354	279.249	651.944	0.0729701	0.0423307	0.115418	4.98368	2.79747	7.75926
COL	Colombia	2417.41	1279.54	3878.04	0.275742	0.14738	0.426377	12.7214	7.14857	20.0502
COM	Comoros	19258	12564.1	26907.9	6.2072	3.98977	9.03161	408.975	254.596	608.557
COG	Congo	19678.6	12977.9	27074.6	3.98631	2.48587	5.94727	263.508	150.753	426.012
COK	Cook Islands	2364.07	1173.22	3985.11	0.100401	0.0555762	0.1632	7.98827	4.71275	12.2172
CRI	Costa Rica	5131.88	2803.83	8256.37	0.332937	0.192927	0.527191	14.4463	8.4939	24.7625
CIV	Côte d'Ivoire	16970.8	11355	23113.6	7.08551	4.85049	9.89582	549.796	365.902	778.744
HRV	Croatia	2245.43	1003.73	3968.28	0.305106	0.176347	0.464572	18.9262	10.8953	28.5774
CUB	Cuba	4042.42	2074.62	6666.74	0.261228	0.141157	0.442323	12.0429	6.61442	22.0716
CYP	Cyprus	2245.43	1003.73	3968.28	0.307557	0.178084	0.46572	19.4825	11.2869	29.3237
CZE	Czechia	2245.43	1003.73	3968.28	0.305034	0.176295	0.464529	19.0512	10.9701	28.7638
PRK	Democratic People's Republic of Korea	6131.3	3435.15	9642.63	0.186545	0.102183	0.307132	18.2578	10.2791	28.4647
COD	Democratic Republic of the Congo	16302.6	10943	21932.9	9.74405	6.07787	14.6666	761.651	456.899	1171.03
DNK	Denmark	2245.43	1003.73	3968.28	0.305205	0.176437	0.46459	19.1472	11.0249	28.9142
DJI	Djibouti	21772.5	13606.4	31322.1	7.56349	4.82	11.2295	455.394	271.57	718.62
DMA	Dominica	3073.51	1674.67	5023.21	0.363487	0.20338	0.59348	11.8993	6.893	20.6808
DOM	Dominican Republic	3194.97	1779.11	5108.69	0.956805	0.574678	1.50434	64.8044	37.8608	100.235
ECU	Ecuador	2114.56	1156.1	3276.46	0.155322	0.092774	0.242743	10.5479	6.4541	16.5567
EGY	Egypt	6751.37	4078.36	10299.4	0.312226	0.187464	0.474919	26.3948	16.3203	39.8985
SLV	El Salvador	2689.57	1466.4	4287.71	0.527262	0.298379	0.862121	21.7029	13.0211	32.7617
GNQ	Equatorial Guinea	15116.6	9557.15	21874.4	5.78353	3.26118	9.51014	470.419	252.724	808.95
ERI	Eritrea	29880.4	19578.9	42064.9	11.69	7.24121	17.8374	577.474	362.589	855.411
EST	Estonia	2245.43	1003.73	3968.28	0.307082	0.177758	0.465479	19.124	11.0724	28.804
SWZ	Eswatini	26247	17217	35896	7.76868	5.21827	11.0008	494.691	322.115	714.026
ETH	Ethiopia	22083.8	14468.3	31412.6	8.30749	5.75459	11.6856	489.026	330.415	691.132
FJI	Fiji	5485.22	3293.07	8087.73	1.98594	1.19233	3.03337	86.0857	50.4644	128.676
FIN	Finland	2245.43	1003.73	3968.28	0.305397	0.176559	0.464677	19.1013	11.0026	28.8415
FRA	France	2245.43	1003.73	3968.28	0.304829	0.176141	0.46444	19.0417	10.9595	28.7788
GAB	Gabon	15443.2	9460.56	23058.8	3.68155	2.18262	5.70468	262.832	154.472	409.49
GMB	Gambia	15394.7	9574.3	21968.4	5.30843	3.30042	7.80763	367.08	228.544	540.35
GEO	Georgia	1045.36	603.665	1619.24	0.101774	0.0557173	0.179382	5.75063	3.19321	10.6907
DEU	Germany	2245.43	1003.73	3968.28	0.304991	0.176252	0.46464	18.9515	10.9192	28.5764
GHA	Ghana	17782	10827.9	25810	5.03879	3.22164	7.4912	303.426	192	448.527
GRC	Greece	2245.43	1003.73	3968.28	0.305847	0.176899	0.465013	18.9784	10.9383	28.5977
GRD	Grenada	6716	3611.99	11018.9	0.264068	0.143211	0.483847	13.4734	6.49602	27.7107
GTM	Guatemala	5004.84	2675.85	8042.89	1.84885	1.0073	2.85323	107.603	59.6621	167.119
GIN	Guinea	18056.1	11973.2	24971.1	14.1929	9.53635	19.6425	1043.17	676.133	1480.13
GNB	Guinea-Bissau	22510.9	14212.1	32831.2	11.1414	6.53114	16.6974	799.074	446.522	1251.7
GUY	Guyana	2695.55	1418.38	5300.88	0.19452	0.121934	0.302957	14.0914	8.80595	21.7967
HTI	Haiti	2594.87	1426.71	4022.99	3.44379	2.02136	5.45653	253.821	148.543	411.765
HND	Honduras	3991.97	2163.32	6187.48	1.11224	0.635457	1.76673	53.4503	30.5475	85.4106
HUN	Hungary	2245.43	1003.73	3968.28	0.305168	0.176396	0.464601	19.0968	10.9955	28.8353
ISL	Iceland	2245.43	1003.73	3968.28	0.305485	0.176637	0.464749	19.4084	11.1893	29.2789
IND	India	16780.6	9065.93	26511.8	6.31781	3.61071	9.89008	214.402	124.305	333.569
IDN	Indonesia	7013	3864.54	10935.4	3.02436	1.73897	5.15108	104.589	60.3385	171.472
IRN	Iran (Islamic Republic of)	4770.91	2825.08	7510.31	0.190282	0.104262	0.349405	13.0108	7.16946	23.8846
IRQ	Iraq	6429.76	4051.9	9516.18	0.539297	0.327072	0.814454	49.2919	30.341	73.6591
IRL	Ireland	2245.43	1003.73	3968.28	0.306413	0.177299	0.465165	19.2869	11.134	29.0747
ISR	Israel	2245.43	1003.73	3968.28	0.305762	0.176842	0.464847	19.5974	11.2887	29.601
ITA	Italy	2245.43	1003.73	3968.28	0.305809	0.176845	0.465102	18.9159	10.9066	28.4841
JAM	Jamaica	2984.96	1634.34	4883.41	0.571758	0.31742	0.896587	18.6461	10.3937	30.8931
JPN	Japan	2364.07	1173.22	3985.11	0.101188	0.0565222	0.163987	8.14695	4.91294	12.4587
JOR	Jordan	4488.94	2669.06	7069.21	0.11612	0.0708843	0.190236	11.9527	7.68343	18.9553
KAZ	Kazakhstan	1016.08	576.758	1662.47	0.0754357	0.0391864	0.143813	6.9652	3.77024	12.4276
KEN	Kenya	27490.9	17245	39376.5	4.44452	2.99046	6.29379	277.425	186.826	401.999
KIR	Kiribati	7420.75	4183.46	11671.1	6.97014	3.67099	11.2841	356.415	176.88	593.369
KWT	Kuwait	2240.66	1088.94	3990.3	0.192316	0.10212	0.393467	13.017	7.36445	23.536
KGZ	Kyrgyzstan	1002.76	588.079	1601.64	0.204569	0.116993	0.355753	19.0337	10.9753	32.3881
LAO	Lao People's Democratic Republic	5071.27	2904.53	7577.67	2.31378	1.23891	3.81454	176.17	91.8327	296.924
LVA	Latvia	2245.43	1003.73	3968.28	0.307155	0.17781	0.465541	19.0228	11.0154	28.6522
LBN	Lebanon	8314.51	5065.68	13259.7	0.416478	0.242927	0.656542	21.0648	12.6466	32.7458
LSO	Lesotho	25147.9	16675.6	34912.1	14.2382	9.30336	20.4066	785.581	517.789	1141.17
LBR	Liberia	27922.8	19049.1	38409.9	6.17594	4.08514	8.64936	424.442	278.877	600.328
LBY	Libya	6207.43	3501.23	9811.48	0.252522	0.153209	0.400796	19.5003	12.4461	30.8558
LTU	Lithuania	2245.43	1003.73	3968.28	0.306573	0.177413	0.465279	19.0186	10.9898	28.6508
LUX	Luxembourg	2245.43	1003.73	3968.28	0.306103	0.17709	0.465034	19.2512	11.1058	29.0042
MDG	Madagascar	29335.3	18949.2	40631.8	11.2626	7.07839	16.1792	820.645	518.725	1194.97
MWI	Malawi	22228.8	14276.1	32174.5	8.30629	5.31052	12.0263	454.774	293.336	651.355
MYS	Malaysia	6177.69	3604.69	9259.23	0.433923	0.245201	0.700855	16.8287	10.4061	25.9686
MDV	Maldives	6380.02	3712.35	9949.23	0.646307	0.319086	1.12507	17.449	9.66153	28.3636
MLI	Mali	24728.1	15322	36002.2	14.071	9.25245	20.5894	1070.2	689.265	1562.48
MLT	Malta	2245.43	1003.73	3968.28	0.305627	0.176739	0.464827	19.4064	11.1999	29.2381
MHL	Marshall Islands	3832.76	2351.52	5477.04	1.13736	0.595766	1.85762	62.1763	29.162	117.322
MRT	Mauritania	24912.7	16583.5	33465.6	4.89865	3.40514	6.86935	365.889	251.636	514.804
MUS	Mauritius	5812.94	3657.5	8486.6	0.120946	0.0732309	0.197981	11.2749	6.5999	18.9846
MEX	Mexico	1576.37	882.492	2521.09	0.401279	0.220037	0.631002	20.8774	11.9752	32.4576
FSM	Micronesia (Federated States of)	3904.94	2256.38	6102.05	1.36157	0.683633	2.28051	66.1776	29.8083	126.615
MCO	Monaco	2245.43	1003.73	3968.28	0.305785	0.176838	0.464941	18.5965	10.7155	28.0315
MNG	Mongolia	301.959	178.253	465.021	0.140907	0.0741428	0.225273	13.1747	6.9849	21.0661
MNE	Montenegro	237.254	130.301	394.055	0.0105004	0.0047214	0.0251822	0.797048	0.354854	2.15047
MAR	Morocco	3811.6	2146.91	6008.01	0.286038	0.170257	0.467943	18.8492	11.0261	29.9179
MOZ	Mozambique	15804.6	10014.3	22000.1	8.46683	5.22449	12.3798	573.284	363.111	853.065
MMR	Myanmar	4926.9	2819.85	7357.03	2.49599	1.36505	4.00689	180.28	94.9897	302.979
NAM	Namibia	24060.3	15600.3	33636.5	5.27072	3.53427	7.54573	344.521	221.918	507.512
NRU	Nauru	2364.07	1173.22	3985.11	0.100392	0.0555626	0.163194	8.28842	4.86929	12.6981
NPL	Nepal	5910.61	2560	9459.21	2.51667	1.36406	4.09691	110.344	59.0118	175.985
NLD	Netherlands (Kingdom of the)	2245.43	1003.73	3968.28	0.30497	0.176238	0.464557	19.1198	11.0108	28.8688
NZL	New Zealand	2364.07	1173.22	3985.11	0.100372	0.0556953	0.163227	8.05899	4.76737	12.3338
NER	Niger	21781.7	14805.8	30254.9	22.7236	16.0338	31.8827	1726.16	1203.57	2417.2
NGA	Nigeria	18463.3	11833.2	26544.1	19.7396	11.6205	32.3836	1637.91	948.252	2688.95
NIU	Niue	2364.07	1173.22	3985.11	0.100451	0.0556363	0.163251	7.93622	4.68005	12.1296
MKD	North Macedonia	272.991	150.148	436.052	0.0231478	0.00587073	0.0580792	2.45611	0.786152	5.82183
NOR	Norway	2245.43	1003.73	3968.28	0.305413	0.176545	0.464949	19.3311	11.1498	29.121
OMN	Oman	2240.66	1088.94	3990.3	0.192323	0.102061	0.393492	13.4929	7.62245	24.6509
PAK	Pakistan	23521.7	14112.9	35475.1	7.30866	4.37761	11.2511	484.674	286.05	743.612
PLW	Palau	4022.65	2487.45	5930.61	2.16731	1.25363	3.44815	65.1221	37.8396	106.188
PAN	Panama	2695.55	1418.38	5300.88	0.192677	0.12135	0.299917	14.0005	8.73657	21.6006
PNG	Papua New Guinea	7360.48	4131.3	11411.7	3.00159	1.54801	5.17986	205.653	103.811	359.078
PRY	Paraguay	1530.38	831.585	2436.3	0.391002	0.194711	0.674145	26.4962	12.673	49.3753
PER	Peru	3886.12	2121.12	6292.17	0.270165	0.149358	0.435419	17.7663	10.1919	28.1932
PHL	Philippines	4077.02	2329.4	6369.09	1.34164	0.699829	2.199	102.607	52.3855	172.362
POL	Poland	2245.43	1003.73	3968.28	0.305699	0.176794	0.464845	19.1805	11.0558	28.9281
PRT	Portugal	2245.43	1003.73	3968.28	0.30525	0.176454	0.46469	18.9311	10.9049	28.5632
QAT	Qatar	2240.66	1088.94	3990.3	0.191086	0.100882	0.392587	13.4789	7.58931	24.6989
KOR	Republic of Korea	2364.07	1173.22	3985.11	0.101215	0.0566052	0.163974	8.19881	4.93538	12.5501
MDA	Republic of Moldova	970.972	557.352	1507.77	0.256052	0.149993	0.398621	8.38425	4.65339	14.3016
ROU	Romania	2245.43	1003.73	3968.28	0.305805	0.176876	0.464886	19.072	10.9848	28.7779
RUS	Russian Federation	1194.1	671.612	1894.87	0.0604376	0.0299647	0.133368	3.71944	1.76348	8.69216
RWA	Rwanda	18199.9	12165.4	25372.1	5.62021	3.69028	8.04482	375.802	238.852	555.248
KNA	Saint Kitts and Nevis	2695.55	1418.38	5300.88	0.191763	0.120736	0.298359	13.7124	8.5517	21.1909
LCA	Saint Lucia	5434.64	3006.14	8708.47	0.290131	0.158758	0.504677	14.5598	8.15296	27.0524
VCT	Saint Vincent and the Grenadines	3688.95	2055.54	5931.11	0.222788	0.0952632	0.437943	18.1717	7.28122	36.7128
WSM	Samoa	5748.43	3247.57	8966.36	0.826852	0.466832	1.32464	43.4175	23.7873	69.2733
SMR	San Marino	2245.43	1003.73	3968.28	0.305753	0.17684	0.464905	18.7875	10.8249	28.3214
STP	Sao Tome and Principe	9089.98	5993.89	12766.3	1.58195	1.03183	2.27023	90.6905	57.0791	144.572
SAU	Saudi Arabia	2240.66	1088.94	3990.3	0.192591	0.102162	0.393686	13.4639	7.61138	24.5575
SEN	Senegal	20137.6	12444.8	29738.3	4.63743	2.89798	6.96489	296.349	189.295	446.005
SRB	Serbia	334.247	190.408	538.817	0.202377	0.0999257	0.387503	4.0547	2.05824	7.50163
SYC	Seychelles	5227.2	3247.92	7514.71	0.832594	0.546951	1.2369	30.5319	20.2388	44.8598
SLE	Sierra Leone	23719.5	15993.2	32394.2	12.985	8.65279	18.3088	916.578	609.31	1295.76
SGP	Singapore	2364.07	1173.22	3985.11	0.101331	0.0566493	0.164006	8.40593	5.04739	12.8305
SVK	Slovakia	2245.43	1003.73	3968.28	0.306752	0.177527	0.465289	19.2137	11.1137	28.9512
SVN	Slovenia	2245.43	1003.73	3968.28	0.305618	0.176735	0.464779	18.9914	10.9435	28.6419
SLB	Solomon Islands	5594.82	3226.08	8764.02	1.57554	0.862217	2.47219	64.758	36.0202	102.629
SOM	Somalia	15951.6	9130.09	24280.6	25.5228	12.4568	45.2704	1820.65	788.527	3420.55
ZAF	South Africa	18653.2	11407.7	27124.4	5.59478	3.58061	8.13804	306.957	202.661	437.326
SSD	South Sudan	32219.9	21075.6	44312.5	18.1701	10.6069	30.6044	1128.5	593.367	2096.6
ESP	Spain	2245.43	1003.73	3968.28	0.305125	0.176348	0.464708	18.9422	10.9145	28.5688
LKA	Sri Lanka	5327.98	2887.74	8417.05	0.552695	0.314826	0.875573	18.6653	11.0749	28.4736
SDN	Sudan	12974.1	6811.89	20463.9	3.23746	1.76783	5.43493	294.798	160.919	498.975
SUR	Suriname	3434.78	1911.27	5542.95	0.581318	0.318513	0.922524	26.4044	14.7473	42.4509
SWE	Sweden	2245.43	1003.73	3968.28	0.305348	0.176512	0.46481	19.2716	11.1086	29.0476
CHE	Switzerland	2245.43	1003.73	3968.28	0.306634	0.17745	0.465275	19.112	11.0478	28.7803
SYR	Syrian Arab Republic	6210	3609.09	9939.78	0.265948	0.149655	0.44069	24.5608	14.6675	38.5556
TJK	Tajikistan	3208.95	1893.66	5014.17	1.09588	0.614158	1.93559	99.7859	55.8231	176.401
THA	Thailand	6821.05	3482.2	11404.7	1.46012	0.778476	2.50414	40.2258	23.1139	66.382
TLS	Timor-Leste	7864.05	4070.39	12455.6	3.08861	1.67835	4.99938	233.272	124.318	388.211
TGO	Togo	23132.8	15585.1	31974.1	9.33919	6.41193	12.9862	622.374	414.861	886.161
TON	Tonga	5646.22	3394	8640.65	0.501575	0.275601	0.815238	19.6757	10.6652	32.1931
TTO	Trinidad and Tobago	2695.55	1418.38	5300.88	0.192186	0.120904	0.299246	13.7455	8.58072	21.2406
TUN	Tunisia	6356.75	3965.4	9876.73	0.201151	0.118996	0.32993	14.6912	9.46473	24.8116
TUR	Türkiye	2900.55	1544.71	4591.39	0.138579	0.0679373	0.278049	8.97318	4.28453	20.3219
TKM	Turkmenistan	1076.11	624.461	1662.53	0.913688	0.504681	1.54899	83.8526	46.5494	142.639
TUV	Tuvalu	4363.17	2736.28	6338.55	8.16316	4.96689	12.5603	339.042	195.647	567.267
UGA	Uganda	21589.7	14552	30453.9	4.64894	3.18476	6.69185	302.35	205.633	432.425
UKR	Ukraine	1183.65	682.53	1848.67	0.0362689	0.014081	0.0901767	3.3533	1.61314	7.01814
ARE	United Arab Emirates	2240.66	1088.94	3990.3	0.192535	0.102135	0.393644	13.5457	7.65316	24.7727
GBR	United Kingdom of Great Britain and Northern Ireland	2245.43	1003.73	3968.28	0.305055	0.176306	0.464571	19.1686	11.0374	28.9415
TZA	United Republic of Tanzania	16569.4	10030.5	23384.6	7.046	4.67627	10.0167	452.879	294.667	640.091
USA	United States of America	2695.55	1418.38	5300.88	0.192442	0.121641	0.298969	13.8624	8.70472	21.2729
URY	Uruguay	2695.55	1418.38	5300.88	0.190293	0.120145	0.295328	13.7157	8.53342	21.1938
UZB	Uzbekistan	473.899	278.177	763.344	0.145391	0.0672608	0.267803	13.1797	5.98079	23.9928
VUT	Vanuatu	6200.95	3616.63	9391.41	1.91533	1.05752	2.98193	86.647	45.3466	142.525
VEN	Venezuela (Bolivarian Republic of)	5578.33	2788.02	9160.23	0.913309	0.504136	1.44139	47.3321	25.7342	78.3492
VNM	Viet Nam	4612.76	2477.18	7252.32	0.449606	0.22929	0.72325	32.3092	16.0569	51.5167
YEM	Yemen	7572.76	4126.28	11410.9	3.2024	1.41505	6.1113	287.843	129.28	555.56
ZMB	Zambia	21202.2	13016.1	31392.8	6.6914	4.27921	9.57588	486.087	307.072	698.322
ZWE	Zimbabwe	16782.4	10349.1	24082.1	8.02254	5.13295	11.5908	462.832	298.509	656.682

## Sheet: Figure 3 Data
CITATION: WHO estimates of the global, regional, and national burden of 14 foodborne diarrhoeal enteric hazards, 2000–21: an updated data synthesis
Figure 3. Mean DALYs globally for 14 diarrhoeal enteric hazards, from all routes of transmission (A) and foodborne transmission (B), ranked from lowest to highest, 2021
(A) All routes of transmission
Hazard	DALYs, all routes of transmission
	Mean	0.5	0.025	0.05	0.25	0.75	0.95	0.975
Campylobacter jejuni/coli**	4.26396e+06	4.1487e+06	2.40209e+06	2.56995e+06	3.52228e+06	4.96157e+06	6.20855e+06	6.58885e+06
Cryptosporidium spp.	4.65796e+06	4.59175e+06	2.71402e+06	2.96238e+06	3.74165e+06	5.39878e+06	6.59211e+06	7.19054e+06
Cyclospora cayetanensis	1.13857e+06	929550	275909	328229	632259	1.41011e+06	2.62642e+06	3.04959e+06
Entamoeba histolytica	999880	869048	327136	416139	659960	1.26162e+06	1.84839e+06	2.17893e+06
Enteroaggregative E. coli	1.42792e+06	1.43931e+06	-2.22859e+06	-1.82359e+06	-79289.4	2.78812e+06	5.27323e+06	5.66927e+06
Enteropathogenic E. coli	1.04997e+06	953540	-134519	32531	575623	1.48865e+06	2.29784e+06	2.82235e+06
Enterotoxigenic E. coli	3.17126e+06	3.09407e+06	1.70613e+06	1.83501e+06	2.45887e+06	3.72866e+06	5.04406e+06	5.43864e+06
Giardia duodenalis	231832	216989	119340	133258	170766	276099	388316	432569
Norovirus	3.69429e+06	3.589e+06	2.23526e+06	2.4732e+06	3.07001e+06	4.27699e+06	5.18529e+06	5.57477e+06
Rotavirus	1.45339e+07	1.45106e+07	1.13351e+07	1.18215e+07	1.32607e+07	1.57871e+07	1.73915e+07	1.83989e+07
Salmonella enterica, non-typhoidal diarrhoeal	1.9323e+06	1.84972e+06	1.15605e+06	1.23202e+06	1.52927e+06	2.2211e+06	2.98163e+06	3.17454e+06
Shiga toxin-producing E. coli	2.23799e+06	2.04736e+06	985258	1.09545e+06	1.5604e+06	2.70803e+06	3.99991e+06	4.53209e+06
Shigella spp.	7.99061e+06	7.78687e+06	4.79243e+06	5.33982e+06	6.66502e+06	9.08562e+06	1.13886e+07	1.20421e+07
Vibrio cholerae	3.58495e+06	3.3581e+06	1.44116e+06	1.68588e+06	2.54707e+06	4.28041e+06	6.05403e+06	6.97785e+06
** and other thermotolerant species
(B) Foodborne transmission
Hazard	DALYs, foodborne transmission
	mean	0.5	0.025	0.05	0.25	0.75	0.95	0.975
Campylobacter jejuni/coli**	2.14513e+06	2.06571e+06	1.0996e+06	1.22344e+06	1.70083e+06	2.51718e+06	3.2568e+06	3.50992e+06
Cryptosporidium spp.	768920	721937	332475	378983	561729	913834	1.3453e+06	1.47954e+06
Cyclospora cayetanensis	857285	701615	191621	246729	455593	1.07826e+06	2.06172e+06	2.29329e+06
Entamoeba histolytica	182727	147742	34433.2	44102.4	88971.1	232592	434680	533855
Enteroaggregative E. coli	702209	678297	-1.16323e+06	-918257	-37533.8	1.37734e+06	2.56222e+06	2.92329e+06
Enteropathogenic E. coli	539549	499745	-74598.6	12992.5	293255	755997	1.17327e+06	1.33893e+06
Enterotoxigenic E. coli	1.79297e+06	1.73756e+06	944846	1.01481e+06	1.37577e+06	2.13032e+06	2.83007e+06	3.03387e+06
Giardia duodenalis	20260.3	17265	5326.39	6728.21	12295.8	25614.6	42445.6	48046.6
Norovirus	808702	769425	355945	384892	605367	973111	1.37099e+06	1.54065e+06
Rotavirus	1.84083e+06	1.80719e+06	391921	521625	1.2975e+06	2.35071e+06	3.33648e+06	3.6012e+06
Salmonella enterica, non-typhoidal diarrhoeal	1.26878e+06	1.22999e+06	721263	764972	985029	1.46887e+06	1.93427e+06	2.16539e+06
Shiga toxin-producing E. coli	1.2443e+06	1.15497e+06	545691	588498	872221	1.51667e+06	2.24717e+06	2.41291e+06
Shigella spp.	2.253e+06	2.16062e+06	1.13162e+06	1.27101e+06	1.76034e+06	2.67531e+06	3.55602e+06	3.82451e+06
Vibrio cholerae	821211	734492	252144	308728	525235	1.0056e+06	1.73832e+06	1.96989e+06
** and other thermotolerant species

## Sheet: Figure 4 Data
CITATION: WHO estimates of the global, regional, and national burden of 14 foodborne diarrhoeal enteric hazards, 2000–21: an updated data synthesis
Figure 4. Diarrhoeal enteric hazards causing the most DALYs through foodborne transmission in 2021, by country
Country Name	Country ISO3 Code	Hazard	Total DALYs from Hazard
			Mean	95% Uncertainty Interval, Lower	95% Uncertainty Interval, Upper
Afghanistan	AFG	Campylobacter jejuni, coli, and other thermotolerant spp.	12515.9	4573.55	25110
Albania	ALB	Campylobacter jejuni, coli, and other thermotolerant spp.	16.8257	5.84379	37.7153
Algeria	DZA	Rotavirus	3722.08	73.7454	8900.86
Andorra	AND	Non-typhoidal Salmonella enterica (diarrhoeal)	5.04806	2.82643	8.19757
Angola	AGO	Rotavirus	45007.3	1072.72	116076
Antigua and Barbuda	ATG	Non-typhoidal Salmonella enterica (diarrhoeal)	4.40488	2.44464	6.88312
Argentina	ARG	Campylobacter jejuni, coli, and other thermotolerant spp.	930.135	251.756	2103.71
Armenia	ARM	Shiga toxin-producing E. coli	35.2657	1.56455	150.732
Australia	AUS	Non-typhoidal Salmonella enterica (diarrhoeal)	749.242	321.452	1412.42
Austria	AUT	Non-typhoidal Salmonella enterica (diarrhoeal)	582.483	326.133	945.922
Azerbaijan	AZE	Campylobacter jejuni, coli, and other thermotolerant spp.	374.721	122.701	842.988
Bahamas	BHS	Non-typhoidal Salmonella enterica (diarrhoeal)	18.9848	10.5351	29.6655
Bahrain	BHR	Non-typhoidal Salmonella enterica (diarrhoeal)	66.6865	24.3381	150.637
Bangladesh	BGD	Campylobacter jejuni, coli, and other thermotolerant spp.	40104.2	15550.4	77476.7
Barbados	BRB	Non-typhoidal Salmonella enterica (diarrhoeal)	13.3453	7.41094	20.8547
Belarus	BLR	Shiga toxin-producing E. coli	158.641	7.58016	717.466
Belgium	BEL	Non-typhoidal Salmonella enterica (diarrhoeal)	755.342	422.911	1226.7
Belize	BLZ	Shiga toxin-producing E. coli	17.8526	2.9869	53.7393
Benin	BEN	Shigella spp.	15847.8	7145.2	29080.6
Bhutan	BTN	Shigella spp.	128.345	14.1786	330.042
Bolivia (Plurinational State of)	BOL	Campylobacter jejuni, coli, and other thermotolerant spp.	2084.15	745.233	4228.61
Bosnia and Herzegovina	BIH	Shiga toxin-producing E. coli	17.5366	0.907328	70.3792
Botswana	BWA	Shigella spp.	1286.9	407.627	2978.46
Brazil	BRA	Shiga toxin-producing E. coli	6215.61	1296.89	16872.4
Brunei Darussalam	BRN	Non-typhoidal Salmonella enterica (diarrhoeal)	13.3616	5.72811	25.2022
Bulgaria	BGR	Campylobacter jejuni, coli, and other thermotolerant spp.	46.8106	15.8881	100.357
Burkina Faso	BFA	Shigella spp.	27412	10765.3	59168.2
Burundi	BDI	Shigella spp.	15318.1	6081.05	29409.5
Cabo Verde	CPV	Enterotoxigenic E. coli	56.8389	19.8873	115.177
Cambodia	KHM	Rotavirus	3066.63	119.698	10101.8
Cameroon	CMR	Rotavirus	32110.5	644.927	82183.4
Canada	CAN	Non-typhoidal Salmonella enterica (diarrhoeal)	1812.07	1006.35	2831.75
Central African Republic	CAF	Rotavirus	9489.45	153.583	26857.5
Chad	TCD	Rotavirus	46660.3	802.418	129641
Chile	CHL	Non-typhoidal Salmonella enterica (diarrhoeal)	929.11	515.617	1451.83
China	CHN	Rotavirus	15982.3	644.345	45488.5
Colombia	COL	Campylobacter jejuni, coli, and other thermotolerant spp.	1392.66	437.988	2790.47
Comoros	COM	Rotavirus	610.723	11.7741	1485.34
Congo	COG	Rotavirus	2595.67	56.4773	7132.29
Cook Islands	COK	Non-typhoidal Salmonella enterica (diarrhoeal)	0.445773	0.191264	0.840311
Costa Rica	CRI	Shiga toxin-producing E. coli	245.498	48.0994	635.873
Côte d'Ivoire	CIV	Rotavirus	27762.6	513.338	67257.7
Croatia	HRV	Non-typhoidal Salmonella enterica (diarrhoeal)	255.762	143.203	415.323
Cuba	CUB	Shiga toxin-producing E. coli	495.762	84.3265	1479.5
Cyprus	CYP	Non-typhoidal Salmonella enterica (diarrhoeal)	87.0821	48.7533	141.462
Czechia	CZE	Non-typhoidal Salmonella enterica (diarrhoeal)	689.703	386.159	1120.12
Democratic People's Republic of Korea	PRK	Shiga toxin-producing E. coli	1133.51	278.159	2945.23
Democratic Republic of the Congo	COD	Shigella spp.	118347	45846.6	226799
Denmark	DNK	Non-typhoidal Salmonella enterica (diarrhoeal)	383.3	214.603	622.533
Djibouti	DJI	Shigella spp.	823.867	23.7335	1919.96
Dominica	DMA	Shiga toxin-producing E. coli	2.27223	0.397993	6.84013
Dominican Republic	DOM	Campylobacter jejuni, coli, and other thermotolerant spp.	1619.41	458.365	3226.24
Ecuador	ECU	Shiga toxin-producing E. coli	425.214	89.2245	1172.25
Egypt	EGY	Shiga toxin-producing E. coli	7520.14	2363.59	20089.3
El Salvador	SLV	Campylobacter jejuni, coli, and other thermotolerant spp.	277.333	80.8924	556.329
Equatorial Guinea	GNQ	Rotavirus	1658.25	31.3295	4225.49
Eritrea	ERI	Shigella spp.	3608.05	1481.55	7508.4
Estonia	EST	Non-typhoidal Salmonella enterica (diarrhoeal)	86.9057	48.6581	141.136
Eswatini	SWZ	Shigella spp.	1021.2	427.175	1919.69
Ethiopia	ETH	Shigella spp.	97519.9	36110.1	197450
Fiji	FJI	Campylobacter jejuni, coli, and other thermotolerant spp.	172.146	63.4607	350.815
Finland	FIN	Non-typhoidal Salmonella enterica (diarrhoeal)	362.451	202.932	588.652
France	FRA	Non-typhoidal Salmonella enterica (diarrhoeal)	4307.85	2411.95	6995.94
Gabon	GAB	Rotavirus	1122.81	23.055	2786.74
Gambia	GMB	Shigella spp.	1624.19	612.478	3272.53
Georgia	GEO	Shiga toxin-producing E. coli	57.674	2.5517	254.986
Germany	DEU	Non-typhoidal Salmonella enterica (diarrhoeal)	5422.22	3035.97	8804.72
Ghana	GHA	Enterotoxigenic E. coli	21353.7	6183.85	52309.4
Greece	GRC	Non-typhoidal Salmonella enterica (diarrhoeal)	692.393	387.68	1124.32
Grenada	GRD	Shiga toxin-producing E. coli	7.39847	1.22088	23.2822
Guatemala	GTM	Campylobacter jejuni, coli, and other thermotolerant spp.	4092.05	868.915	9580.2
Guinea	GIN	Rotavirus	28339	583.635	65502.3
Guinea-Bissau	GNB	Enterotoxigenic E. coli	2781.92	829.788	6385.91
Guyana	GUY	Non-typhoidal Salmonella enterica (diarrhoeal)	39.6304	21.9683	61.9213
Haiti	HTI	Campylobacter jejuni, coli, and other thermotolerant spp.	6762.11	2167.49	14376
Honduras	HND	Campylobacter jejuni, coli, and other thermotolerant spp.	1231.11	466.379	2417.19
Hungary	HUN	Non-typhoidal Salmonella enterica (diarrhoeal)	637.847	357.122	1035.93
Iceland	ISL	Non-typhoidal Salmonella enterica (diarrhoeal)	24.5055	13.7196	39.808
India	IND	Shigella spp.	562905	70265.7	1.43278e+06
Indonesia	IDN	Enterotoxigenic E. coli	41572.8	11198	105464
Iran (Islamic Republic of)	IRN	Shiga toxin-producing E. coli	5037.75	1244.06	14154.8
Iraq	IRQ	Campylobacter jejuni, coli, and other thermotolerant spp.	3618.26	1761.5	6568.05
Ireland	IRL	Non-typhoidal Salmonella enterica (diarrhoeal)	329.456	184.454	535.112
Israel	ISR	Non-typhoidal Salmonella enterica (diarrhoeal)	593.694	332.372	964.54
Italy	ITA	Non-typhoidal Salmonella enterica (diarrhoeal)	3855.46	2158.77	6260.03
Jamaica	JAM	Shiga toxin-producing E. coli	113.832	19.6983	343.625
Japan	JPN	Non-typhoidal Salmonella enterica (diarrhoeal)	3579.05	1536.63	6743.68
Jordan	JOR	Shiga toxin-producing E. coli	368.847	97.6434	1045.38
Kazakhstan	KAZ	Shiga toxin-producing E. coli	327.289	15.8044	1383.11
Kenya	KEN	Shigella spp.	24925.4	10074.2	48851.6
Kiribati	KIR	Campylobacter jejuni, coli, and other thermotolerant spp.	93.9567	31.1091	181.778
Kuwait	KWT	Non-typhoidal Salmonella enterica (diarrhoeal)	187.942	68.9018	424.109
Kyrgyzstan	KGZ	Campylobacter jejuni, coli, and other thermotolerant spp.	261.373	94.8484	522.911
Lao People's Democratic Republic	LAO	Rotavirus	3019.55	141.314	9347.2
Latvia	LVA	Non-typhoidal Salmonella enterica (diarrhoeal)	123.041	68.8919	199.804
Lebanon	LBN	Shiga toxin-producing E. coli	333.594	83.8957	899.023
Lesotho	LSO	Shigella spp.	3033.34	1205.78	5600.5
Liberia	LBR	Shigella spp.	3744.79	1549.54	7091.01
Libya	LBY	Shiga toxin-producing E. coli	344.607	95.4565	904.631
Lithuania	LTU	Non-typhoidal Salmonella enterica (diarrhoeal)	181.884	101.838	295.362
Luxembourg	LUX	Non-typhoidal Salmonella enterica (diarrhoeal)	41.8052	23.4057	67.9009
Madagascar	MDG	Shigella spp.	40437.6	15048.5	81079.1
Malawi	MWI	Shigella spp.	15984.8	6192.4	33147.8
Malaysia	MYS	Campylobacter jejuni, coli, and other thermotolerant spp.	1088.54	369.531	2367.35
Maldives	MDV	Campylobacter jejuni, coli, and other thermotolerant spp.	16.2486	6.82489	30.4943
Mali	MLI	Shigella spp.	38910.7	16760.4	75733.1
Malta	MLT	Non-typhoidal Salmonella enterica (diarrhoeal)	34.6847	19.4184	56.344
Marshall Islands	MHL	Campylobacter jejuni, coli, and other thermotolerant spp.	5.48272	1.92194	12.7555
Mauritania	MRT	Rotavirus	2812.2	61.9229	7074.68
Mauritius	MUS	Shiga toxin-producing E. coli	37.2348	9.25248	109.523
Mexico	MEX	Campylobacter jejuni, coli, and other thermotolerant spp.	5867.77	1661.48	12044.6
Micronesia (Federated States of)	FSM	Campylobacter jejuni, coli, and other thermotolerant spp.	14.6793	5.27949	31.4751
Monaco	MCO	Non-typhoidal Salmonella enterica (diarrhoeal)	2.43428	1.3631	3.95151
Mongolia	MNG	Rotavirus	105.832	4.72962	307.982
Montenegro	MNE	Shiga toxin-producing E. coli	2.35175	0.115797	10.4169
Morocco	MAR	Shiga toxin-producing E. coli	1501.13	387.022	4182.68
Mozambique	MOZ	Shigella spp.	29743.5	11652.3	60157.5
Myanmar	MMR	Campylobacter jejuni, coli, and other thermotolerant spp.	15550.6	5726.25	32148.6
Namibia	NAM	Shigella spp.	1533.02	636.798	2847.17
Nauru	NRU	Non-typhoidal Salmonella enterica (diarrhoeal)	0.354285	0.151772	0.668573
Nepal	NPL	Shigella spp.	4965.11	520.653	14301
Netherlands (Kingdom of the)	NLD	Non-typhoidal Salmonella enterica (diarrhoeal)	1156.83	647.699	1878.78
New Zealand	NZL	Non-typhoidal Salmonella enterica (diarrhoeal)	147.983	63.4906	278.966
Niger	NER	Shigella spp.	72040.3	31270.3	133181
Nigeria	NGA	Rotavirus	660273	12583.9	1.68616e+06
Niue	NIU	Non-typhoidal Salmonella enterica (diarrhoeal)	0.0517559	0.0222133	0.0975423
North Macedonia	MKD	Shiga toxin-producing E. coli	9.82631	0.46748	41.083
Norway	NOR	Non-typhoidal Salmonella enterica (diarrhoeal)	354.791	198.64	576.256
Oman	OMN	Non-typhoidal Salmonella enterica (diarrhoeal)	201.613	73.5259	455.495
Pakistan	PAK	Campylobacter jejuni, coli, and other thermotolerant spp.	285769	95639.1	609813
Palau	PLW	Campylobacter jejuni, coli, and other thermotolerant spp.	2.41038	0.82293	4.83004
Panama	PAN	Non-typhoidal Salmonella enterica (diarrhoeal)	208.725	115.77	326.139
Papua New Guinea	PNG	Rotavirus	4468.86	182.736	13808
Paraguay	PRY	Campylobacter jejuni, coli, and other thermotolerant spp.	391.498	95.0047	922.256
Peru	PER	Campylobacter jejuni, coli, and other thermotolerant spp.	1734.12	473.813	3657.76
Philippines	PHL	Rotavirus	25495.1	1015.26	79119.5
Poland	POL	Non-typhoidal Salmonella enterica (diarrhoeal)	2507.74	1404.03	4073.06
Portugal	PRT	Non-typhoidal Salmonella enterica (diarrhoeal)	672.523	376.555	1092.05
Qatar	QAT	Non-typhoidal Salmonella enterica (diarrhoeal)	126.21	46.0057	285.169
Republic of Korea	KOR	Non-typhoidal Salmonella enterica (diarrhoeal)	1485.38	637.564	2799.3
Republic of Moldova	MDA	Shiga toxin-producing E. coli	54.935	2.61351	224.096
Romania	ROU	Non-typhoidal Salmonella enterica (diarrhoeal)	1263.7	707.538	2052.3
Russian Federation	RUS	Shiga toxin-producing E. coli	2250.53	111.347	9927.49
Rwanda	RWA	Shigella spp.	8788.15	3675.79	16512.7
Saint Kitts and Nevis	KNA	Non-typhoidal Salmonella enterica (diarrhoeal)	2.24026	1.24328	3.50065
Saint Lucia	LCA	Shiga toxin-producing E. coli	9.69492	1.63403	29.2051
Saint Vincent and the Grenadines	VCT	Shiga toxin-producing E. coli	4.40594	0.76865	12.9291
Samoa	WSM	Campylobacter jejuni, coli, and other thermotolerant spp.	19.0437	8.04958	35.9253
San Marino	SMR	Non-typhoidal Salmonella enterica (diarrhoeal)	2.23775	1.25299	3.63319
Sao Tome and Principe	STP	Shigella spp.	32.4656	13.0658	62.9951
Saudi Arabia	SAU	Non-typhoidal Salmonella enterica (diarrhoeal)	1399.74	510.717	3162.04
Senegal	SEN	Shigella spp.	8923.55	3093.87	18450.4
Serbia	SRB	Shiga toxin-producing E. coli	49.113	2.54378	195.855
Seychelles	SYC	Shigella spp.	6.57024	2.47031	12.7882
Sierra Leone	SLE	Shigella spp.	12594.8	5491.08	24203.6
Singapore	SGP	Non-typhoidal Salmonella enterica (diarrhoeal)	164.063	70.3485	309.404
Slovakia	SVK	Non-typhoidal Salmonella enterica (diarrhoeal)	358.744	200.853	582.668
Slovenia	SVN	Non-typhoidal Salmonella enterica (diarrhoeal)	137.688	77.0918	223.597
Solomon Islands	SLB	Campylobacter jejuni, coli, and other thermotolerant spp.	99.9107	35.3844	191.228
Somalia	SOM	Enterotoxigenic E. coli	57231.5	15316.9	140974
South Africa	ZAF	Shigella spp.	35102.1	13594.3	64291.9
South Sudan	SSD	Enterotoxigenic E. coli	19455.6	6642.79	41648.5
Spain	ESP	Non-typhoidal Salmonella enterica (diarrhoeal)	3090.78	1730.57	5018.79
Sri Lanka	LKA	Shiga toxin-producing E. coli	896.602	221.926	2341.21
Sudan	SDN	Campylobacter jejuni, coli, and other thermotolerant spp.	28104	8577.59	61907.3
Suriname	SUR	Shiga toxin-producing E. coli	30.4966	5.48627	90.0631
Sweden	SWE	Non-typhoidal Salmonella enterica (diarrhoeal)	682.459	382.095	1108.44
Switzerland	CHE	Non-typhoidal Salmonella enterica (diarrhoeal)	566.159	316.99	919.442
Syrian Arab Republic	SYR	Shiga toxin-producing E. coli	1223.06	326.05	3572.88
Tajikistan	TJK	Campylobacter jejuni, coli, and other thermotolerant spp.	2018.05	677.951	4474.3
Thailand	THA	Campylobacter jejuni, coli, and other thermotolerant spp.	5986.38	2114.3	12752.5
Timor-Leste	TLS	Campylobacter jejuni, coli, and other thermotolerant spp.	551.331	195.928	1174.12
Togo	TGO	Shigella spp.	9486.59	3837.29	18322.6
Tonga	TON	Campylobacter jejuni, coli, and other thermotolerant spp.	4.49339	1.74211	9.00892
Trinidad and Tobago	TTO	Non-typhoidal Salmonella enterica (diarrhoeal)	71.0881	39.4487	111.082
Tunisia	TUN	Shiga toxin-producing E. coli	564.403	159.146	1552.1
Türkiye	TUR	Shiga toxin-producing E. coli	3207.22	150.616	13085.4
Turkmenistan	TKM	Campylobacter jejuni, coli, and other thermotolerant spp.	1193.05	438.232	2637.18
Tuvalu	TUV	Campylobacter jejuni, coli, and other thermotolerant spp.	7.02455	2.54527	13.4446
Uganda	UGA	Shigella spp.	24303.8	10036.8	47292.7
Ukraine	UKR	Shiga toxin-producing E. coli	590.53	34.8718	2296.78
United Arab Emirates	ARE	Non-typhoidal Salmonella enterica (diarrhoeal)	431.577	157.309	975.156
United Kingdom of Great Britain and Northern Ireland	GBR	Non-typhoidal Salmonella enterica (diarrhoeal)	4428.69	2479.54	7192.9
United Republic of Tanzania	TZA	Shigella spp.	47001.3	19832.4	94472
United States of America	USA	Non-typhoidal Salmonella enterica (diarrhoeal)	16125.8	8953.53	25199.5
Uruguay	URY	Non-typhoidal Salmonella enterica (diarrhoeal)	161.994	89.9247	253.14
Uzbekistan	UZB	Campylobacter jejuni, coli, and other thermotolerant spp.	888.317	289.713	1859.08
Vanuatu	VUT	Campylobacter jejuni, coli, and other thermotolerant spp.	50.3035	19.2928	101.897
Venezuela (Bolivarian Republic of)	VEN	Campylobacter jejuni, coli, and other thermotolerant spp.	3105.9	928.753	7562.6
Viet Nam	VNM	Rotavirus	7082.87	309.549	22721.2
Yemen	YEM	Campylobacter jejuni, coli, and other thermotolerant spp.	21160.1	7719.61	47610.4
Zambia	ZMB	Enterotoxigenic E. coli	16626.4	5057.2	38376.2
Zimbabwe	ZWE	Enterotoxigenic E. coli	12875.1	4132.87	26965.7

## Sheet: Figure S3 Data
CITATION: WHO estimates of the global, regional, and national burden of 14 foodborne diarrhoeal enteric hazards, 2000–21: an updated data synthesis
Figure S3. Mean global Disability-Adjusted Life Years (DALYs) per 100,000 persons, caused by 14 diarrhoeal disease hazards, from (a) all routes of transmission and (b) foodborne transmission, for the period 2000 to 2021
Hazard	Year	(a) All Routes of Transmission				(b) Foodborne Transmission
		Mean	Median	95% Uncertainty Interval, Lower	95% Uncertainty Interval, Upper	Mean	Median	95% Uncertainty Interval, Lower	95% Uncertainty Interval, Upper
Campylobacter jejuni, coli, and other thermotolerant species	2000	354.291	346.443	197.535	544.23	179.275	173.546	97.0603	290.849
Campylobacter jejuni, coli, and other thermotolerant species	2001	314.029	306.739	179.251	475.826	158.748	154.488	85.7894	255.143
Campylobacter jejuni, coli, and other thermotolerant species	2002	292.127	286.519	165.766	447.464	147.382	143.263	78.9069	234.33
Campylobacter jejuni, coli, and other thermotolerant species	2003	260.305	255.097	150.462	395.17	131.663	127.717	72.2645	207.85
Campylobacter jejuni, coli, and other thermotolerant species	2004	234.683	230.025	131.972	357.418	118.889	115.454	64.3906	183.025
Campylobacter jejuni, coli, and other thermotolerant species	2005	215.347	212.374	123.819	326.295	108.754	106.122	59.9973	168.259
Campylobacter jejuni, coli, and other thermotolerant species	2006	198.212	195.5	113.973	300.559	100.317	97.9948	54.6692	152.755
Campylobacter jejuni, coli, and other thermotolerant species	2007	185.204	181.504	108.305	280.423	93.6598	90.4139	52.4912	143.901
Campylobacter jejuni, coli, and other thermotolerant species	2008	165.464	161.673	96.959	251.95	84.1748	81.3473	47.43	128.892
Campylobacter jejuni, coli, and other thermotolerant species	2009	151.874	148.921	90.6769	225.201	77.2243	75.0884	42.8483	118.011
Campylobacter jejuni, coli, and other thermotolerant species	2010	141.073	137.501	83.3867	212.057	71.2254	69.07	39.4192	110.176
Campylobacter jejuni, coli, and other thermotolerant species	2011	130.949	128.612	76.9971	197.86	66.1112	64.1963	36.2838	102.801
Campylobacter jejuni, coli, and other thermotolerant species	2012	119.458	116.893	69.9232	174.94	60.4428	59.1652	33.1795	93.2956
Campylobacter jejuni, coli, and other thermotolerant species	2013	109.191	107.373	64.8413	161.778	54.914	53.5506	30.0295	85.7037
Campylobacter jejuni, coli, and other thermotolerant species	2014	102.219	100.249	62.0987	152.26	51.6622	50.4079	28.7115	79.3785
Campylobacter jejuni, coli, and other thermotolerant species	2015	93.8968	91.7166	57.1254	138.783	47.474	45.8873	26.681	72.4558
Campylobacter jejuni, coli, and other thermotolerant species	2016	87.9883	85.8503	53.8123	131.153	44.3221	42.9821	24.9303	70.0567
Campylobacter jejuni, coli, and other thermotolerant species	2017	77.6841	75.9793	46.6572	115.766	39.1375	37.9239	21.9021	61.6711
Campylobacter jejuni, coli, and other thermotolerant species	2018	70.4941	68.4645	41.4443	105.921	35.5659	34.2587	19.3939	55.3357
Campylobacter jejuni, coli, and other thermotolerant species	2019	63.9714	61.8059	37.7034	96.1913	32.2624	30.9838	17.5519	51.8458
Campylobacter jejuni, coli, and other thermotolerant species	2020	58.0406	56.9125	33.9288	88.8037	29.165	28.2803	15.6257	47.959
Campylobacter jejuni, coli, and other thermotolerant species	2021	54.1397	52.6762	30.4995	83.659	27.2368	26.2285	13.9617	44.5656
Cryptosporidium spp.	2000	183.491	178.519	101.893	287.989	29.0652	27.2386	12.9966	54.135
Cryptosporidium spp.	2001	168.51	164.422	94.083	262.066	26.7976	24.9472	12.166	50.1095
Cryptosporidium spp.	2002	162.321	159.236	92.5199	249.679	25.854	24.1034	11.7819	48.1705
Cryptosporidium spp.	2003	149.586	147.234	87.5697	227.956	23.8678	22.3058	11.1072	44.2846
Cryptosporidium spp.	2004	139.426	137.006	81.5942	212.353	22.2777	21.1118	10.5783	41.1009
Cryptosporidium spp.	2005	132.548	130.924	78.3806	199.312	21.2451	20.0847	10.0498	39.0908
Cryptosporidium spp.	2006	127.722	125.529	76.5571	192.505	20.5603	19.3272	9.60176	38.2423
Cryptosporidium spp.	2007	123.429	121.303	74.847	186.922	19.8784	18.8561	9.50283	37.0257
Cryptosporidium spp.	2008	112.936	110.96	70.0469	168.93	18.1313	17.1851	8.77183	33.5107
Cryptosporidium spp.	2009	108.49	106.377	67.3971	161.43	17.5195	16.6897	8.30517	32.1509
Cryptosporidium spp.	2010	105.372	103.666	65.0913	157.413	17.0911	16.319	8.11059	32.1755
Cryptosporidium spp.	2011	102.824	101.007	62.7864	154.538	16.7582	15.8452	7.83129	30.8855
Cryptosporidium spp.	2012	96.8786	94.4972	59.5922	147.179	15.7892	14.9391	7.38453	29.3359
Cryptosporidium spp.	2013	92.5925	91.0875	56.7918	140.375	15.1704	14.4872	6.91447	28.075
Cryptosporidium spp.	2014	90.3121	89.0086	55.3829	137.17	14.8159	14.0126	6.80481	27.3045
Cryptosporidium spp.	2015	86.3035	84.34	52.2939	128.288	14.1977	13.551	6.40954	26.6816
Cryptosporidium spp.	2016	84.7852	82.7486	50.0145	128.311	14.0079	13.2855	6.45424	26.3246
Cryptosporidium spp.	2017	76.1024	74.6712	45.9144	113.735	12.553	11.8684	5.63325	23.364
Cryptosporidium spp.	2018	71.0642	70.0006	42.403	109.987	11.7261	11.1718	5.15382	22.0179
Cryptosporidium spp.	2019	65.7401	64.73	38.5999	102.573	10.8194	10.2729	4.74247	19.8316
Cryptosporidium spp.	2020	61.2895	60.8893	36.5169	96.2631	10.0865	9.62688	4.37698	18.5101
Cryptosporidium spp.	2021	59.1424	58.3017	34.4601	91.2987	9.76302	9.16648	4.22145	18.7858
Cyclospora cayetanensis	2000	112.445	87.9538	15.0696	360.183	85.3634	66.8314	10.9613	273.363
Cyclospora cayetanensis	2001	100.51	78.9082	14.5692	317.649	76.2095	59.57	10.6269	237.65
Cyclospora cayetanensis	2002	91.5943	73.9341	14.53	277.16	69.4072	54.7547	10.4676	213.233
Cyclospora cayetanensis	2003	80.6831	65.752	14.0356	230.657	61.1307	49.177	9.99036	184.707
Cyclospora cayetanensis	2004	71.2142	59.46	13.6002	197.513	53.9984	44.1766	9.64456	158.774
Cyclospora cayetanensis	2005	64.1873	54.663	13.0499	172.8	48.6211	40.6106	9.13427	138.697
Cyclospora cayetanensis	2006	60.3554	51.1782	13.1417	160.552	45.7042	38.0843	9.62617	127.441
Cyclospora cayetanensis	2007	55.6212	47.0527	13.6627	148.326	42.0988	35.7872	9.70614	118.177
Cyclospora cayetanensis	2008	48.5942	41.4085	13.1817	121.049	36.8209	31.4212	9.34286	96.3249
Cyclospora cayetanensis	2009	44.693	38.4311	12.7692	113.556	33.8455	29.115	9.04564	89.9716
Cyclospora cayetanensis	2010	41.9663	36.369	12.8788	105.394	31.709	26.8981	8.96827	86.5529
Cyclospora cayetanensis	2011	39.2921	34.0738	12.3813	101.824	29.6619	25.628	8.38118	79.7498
Cyclospora cayetanensis	2012	35.618	30.8443	11.4574	87.9464	26.8819	23.4308	7.5643	69.9759
Cyclospora cayetanensis	2013	32.4106	28.2972	10.1571	80.3227	24.4366	21.6864	6.96498	61.0826
Cyclospora cayetanensis	2014	29.5575	25.8021	9.35884	72.086	22.2989	19.7772	6.40061	55.7943
Cyclospora cayetanensis	2015	26.9652	23.4934	8.63192	66.8777	20.3341	18.0581	5.82103	51.5511
Cyclospora cayetanensis	2016	25.5316	21.8669	7.75248	63.7595	19.228	16.5525	5.4746	48.4946
Cyclospora cayetanensis	2017	21.8162	18.6585	6.83341	53.9134	16.4694	14.2741	4.6912	40.2613
Cyclospora cayetanensis	2018	19.3472	16.5253	5.7412	47.0442	14.577	12.5493	4.10746	35.9541
Cyclospora cayetanensis	2019	17.0203	14.267	4.89985	43.8026	12.8215	10.7469	3.41059	31.8675
Cyclospora cayetanensis	2020	15.2624	12.7779	4.02273	39.5296	11.4979	9.51018	2.7518	30.4921
Cyclospora cayetanensis	2021	14.4565	11.8026	3.50324	38.7208	10.885	8.90845	2.43303	29.1181
Enteroaggregative E. coli	2000	12.1511	10.5313	-23.5123	51.9133	6.23105	5.4752	-12.0969	27.6028
Enteroaggregative E. coli	2001	12.0067	10.4973	-22.7886	50.831	6.13029	5.48332	-11.5034	26.5262
Enteroaggregative E. coli	2002	12.3645	10.8664	-23.5772	51.9295	6.29573	5.61678	-11.7765	26.8855
Enteroaggregative E. coli	2003	12.2448	10.9449	-22.8937	51.4396	6.24322	5.62088	-11.5515	26.4693
Enteroaggregative E. coli	2004	12.3041	11.0555	-22.0765	50.652	6.27195	5.69075	-11.5506	26.6142
Enteroaggregative E. coli	2005	12.5452	11.2985	-21.6719	51.302	6.35881	5.73849	-11.7154	26.526
Enteroaggregative E. coli	2006	12.9468	11.847	-21.5807	52.3037	6.56539	6.06746	-12.1085	27.9053
Enteroaggregative E. coli	2007	13.4506	12.459	-22.0932	53.4429	6.82392	6.30859	-12.3601	28.7923
Enteroaggregative E. coli	2008	13.417	12.5005	-21.886	53.4152	6.86818	6.36577	-11.9832	28.7548
Enteroaggregative E. coli	2009	13.82	13.0618	-22.4885	55.1129	7.01823	6.54606	-12.2381	29.1931
Enteroaggregative E. coli	2010	14.1858	13.3008	-22.6841	57.7311	7.12608	6.72426	-12.0254	29.0122
Enteroaggregative E. coli	2011	14.7104	13.5025	-22.8616	58.9692	7.3541	6.87222	-12.0864	28.8528
Enteroaggregative E. coli	2012	14.9572	13.7781	-23.0312	59.8658	7.49275	6.95595	-12.0277	29.578
Enteroaggregative E. coli	2013	15.3184	14.4716	-23.0721	61.5761	7.57834	7.12045	-12.0274	29.6507
Enteroaggregative E. coli	2014	16.2608	15.6178	-24.6672	64.6775	8.03381	7.54099	-13.0887	31.7834
Enteroaggregative E. coli	2015	16.7208	16.4213	-25.3622	67.1937	8.22231	7.71297	-13.4152	32.8165
Enteroaggregative E. coli	2016	17.5832	17.3164	-26.5203	71.3729	8.55589	7.91487	-13.84	34.6668
Enteroaggregative E. coli	2017	17.2098	17.0838	-26.3075	69.7209	8.40627	7.68195	-13.9842	34.3744
Enteroaggregative E. coli	2018	17.5467	17.2958	-27.3215	72.3334	8.62625	8.002	-14.2297	35.618
Enteroaggregative E. coli	2019	17.695	17.6001	-27.2849	70.7341	8.73324	8.31377	-14.2801	35.7123
Enteroaggregative E. coli	2020	17.7381	17.4663	-27.422	71.3875	8.73632	8.20582	-14.5287	36.3658
Enteroaggregative E. coli	2021	18.1304	18.275	-28.2966	71.9831	8.91599	8.61238	-14.7696	37.1172
Entamoeba histolytica	2000	35.5368	32.2295	10.9439	75.3364	6.76472	5.36083	1.19433	18.952
Entamoeba histolytica	2001	31.9516	29.1257	10.4532	67.2524	6.05314	4.79868	1.10443	16.4831
Entamoeba histolytica	2002	30.1331	27.8045	10.1495	64.7055	5.71669	4.58648	1.04149	15.2109
Entamoeba histolytica	2003	27.504	25.5769	9.73139	58.9698	5.21163	4.20456	0.95752	13.6025
Entamoeba histolytica	2004	25.2705	23.7389	9.29846	52.2513	4.76054	3.82702	0.91824	12.3785
Entamoeba histolytica	2005	23.56	22.1738	9.13225	46.9307	4.43885	3.61482	0.909149	11.1981
Entamoeba histolytica	2006	22.143	21.0421	8.68302	44.0688	4.1317	3.3826	0.855511	10.4937
Entamoeba histolytica	2007	21.2279	20.3165	8.52651	40.5497	3.98454	3.23675	0.82691	9.89818
Entamoeba histolytica	2008	19.5634	18.6888	8.00217	38.1032	3.66076	3.01765	0.791263	9.19977
Entamoeba histolytica	2009	18.2871	17.3146	7.764	35.3115	3.3972	2.7906	0.759605	8.45515
Entamoeba histolytica	2010	17.4355	16.5928	7.53559	33.2788	3.2429	2.69614	0.726146	8.03351
Entamoeba histolytica	2011	16.4651	15.7171	6.94701	31.4824	3.04414	2.52857	0.690163	7.27809
Entamoeba histolytica	2012	15.4799	14.7485	6.78816	29.4895	2.85746	2.36909	0.661832	6.95609
Entamoeba histolytica	2013	14.7985	13.9442	6.63624	28.7867	2.71672	2.24844	0.616441	6.88106
Entamoeba histolytica	2014	14.6367	14.0209	6.34329	27.5898	2.64119	2.22111	0.611055	6.54439
Entamoeba histolytica	2015	14.0127	13.4507	6.03418	25.6464	2.5088	2.12941	0.57522	6.12912
Entamoeba histolytica	2016	13.747	13.0878	5.79564	26.1212	2.43743	2.08185	0.535357	6.06195
Entamoeba histolytica	2017	13.019	12.3069	5.3711	24.4497	2.3223	1.9619	0.521118	6.0115
Entamoeba histolytica	2018	13.0846	12.0002	5.26292	25.0661	2.34234	1.96483	0.532221	6.16018
Entamoeba histolytica	2019	13.0441	11.5672	4.84993	26.3692	2.36089	1.97165	0.494992	6.59847
Entamoeba histolytica	2020	13.2104	11.6694	4.55562	28.6971	2.42411	1.9419	0.472227	6.99886
Entamoeba histolytica	2021	12.6955	11.0344	4.15366	27.6661	2.32009	1.87589	0.4372	6.77838
Enteropathogenic E. coli	2000	12.0338	11.3738	-1.73454	30.653	5.85122	5.28546	-0.844342	14.7846
Enteropathogenic E. coli	2001	11.6779	11.0609	-1.69145	29.8459	5.66211	5.11187	-0.818744	14.1984
Enteropathogenic E. coli	2002	11.8698	11.1333	-1.69063	29.9792	5.74004	5.24271	-0.835457	14.3121
Enteropathogenic E. coli	2003	11.6078	10.9598	-1.62964	29.1505	5.63768	5.13223	-0.80782	13.9852
Enteropathogenic E. coli	2004	11.5207	10.8478	-1.58626	28.4163	5.67322	5.1717	-0.799703	13.876
Enteropathogenic E. coli	2005	11.5969	11.1009	-1.58736	28.6165	5.70757	5.21355	-0.812001	13.8082
Enteropathogenic E. coli	2006	11.779	11.2046	-1.58197	28.7658	5.84888	5.44987	-0.822472	14.208
Enteropathogenic E. coli	2007	12.0761	11.381	-1.59443	29.1089	5.99208	5.64821	-0.842017	14.4975
Enteropathogenic E. coli	2008	11.8856	11.0858	-1.55592	28.5161	5.93136	5.51463	-0.851058	14.3553
Enteropathogenic E. coli	2009	12.0704	11.2227	-1.60538	28.8637	6.10279	5.66807	-0.868952	14.4906
Enteropathogenic E. coli	2010	12.2753	11.3296	-1.54951	29.2878	6.10791	5.62126	-0.817049	14.4314
Enteropathogenic E. coli	2011	12.5978	11.6844	-1.61387	29.9284	6.34152	5.92918	-0.858237	15.2343
Enteropathogenic E. coli	2012	12.5849	11.6269	-1.59354	30.2639	6.31567	5.9315	-0.857799	15.3367
Enteropathogenic E. coli	2013	12.6631	11.738	-1.59912	30.6431	6.34244	5.92118	-0.830324	15.3316
Enteropathogenic E. coli	2014	13.0654	12.2317	-1.70113	31.663	6.62405	6.24881	-0.906975	15.9213
Enteropathogenic E. coli	2015	13.2257	12.3026	-1.76776	32.7859	6.74196	6.45519	-0.932227	16.4748
Enteropathogenic E. coli	2016	13.6933	12.642	-1.82481	33.6521	7.02659	6.65824	-0.987248	17.0873
Enteropathogenic E. coli	2017	13.2581	12.0981	-1.71775	33.2127	6.77418	6.36181	-0.924971	16.3138
Enteropathogenic E. coli	2018	13.1753	12.109	-1.75167	33.4549	6.74846	6.24081	-0.95987	16.2423
Enteropathogenic E. coli	2019	13.1338	12.054	-1.64238	34.0497	6.73163	6.29774	-0.940074	15.9825
Enteropathogenic E. coli	2020	13.0163	11.9317	-1.65358	34.4491	6.65261	6.29183	-0.917951	16.2927
Enteropathogenic E. coli	2021	13.3316	12.1072	-1.708	35.8356	6.85068	6.34529	-0.947183	17.0005
Enterotoxigenic E. coli	2000	82.1321	78.6189	40.2463	152.144	44.2835	41.837	19.924	82.6671
Enterotoxigenic E. coli	2001	77.1395	74.6413	38.4378	141.027	41.7118	39.4556	19.1924	77.702
Enterotoxigenic E. coli	2002	75.3343	72.8143	38.4639	137.594	40.7463	38.7852	19.0425	73.8233
Enterotoxigenic E. coli	2003	71.3454	68.7494	37.4633	126.594	38.816	36.9333	18.4865	69.112
Enterotoxigenic E. coli	2004	68.2435	66.3976	36.7786	116.893	37.3562	35.7687	18.5267	64.1923
Enterotoxigenic E. coli	2005	66.0755	64.6656	36.5356	111.829	36.1338	34.6915	18.2871	62.6789
Enterotoxigenic E. coli	2006	64.9133	63.3506	36.9029	105.906	35.8246	34.7696	18.2924	61.6524
Enterotoxigenic E. coli	2007	63.9985	62.7685	36.7644	103.553	35.318	34.132	18.5606	59.4853
Enterotoxigenic E. coli	2008	60.7094	59.0597	35.3536	95.4796	33.6293	32.5731	18.1382	55.72
Enterotoxigenic E. coli	2009	59.3335	57.7487	34.6927	92.5368	33.1112	31.9151	18.1706	54.647
Enterotoxigenic E. coli	2010	58.0297	56.5005	33.8165	91.2746	32.227	31.1213	18.2337	53.4108
Enterotoxigenic E. coli	2011	57.3151	56.0917	33.173	89.875	32.0845	30.8534	18.3917	53.9938
Enterotoxigenic E. coli	2012	55.0635	53.5238	32.2034	85.7633	30.842	29.8424	17.6728	51.181
Enterotoxigenic E. coli	2013	53.256	51.6234	30.875	83.9572	29.7893	28.8732	17.1973	48.9748
Enterotoxigenic E. coli	2014	52.344	50.7473	30.1423	81.4925	29.5568	28.8472	16.7506	48.5533
Enterotoxigenic E. coli	2015	50.7884	49.2934	29.7614	78.3698	28.8014	27.9951	16.1886	46.3262
Enterotoxigenic E. coli	2016	50.444	49.1097	28.5223	78.5116	28.6941	27.8887	15.7863	46.0085
Enterotoxigenic E. coli	2017	46.9667	45.8396	26.9896	73.9943	26.576	26.1908	14.654	42.4433
Enterotoxigenic E. coli	2018	44.7001	43.8198	25.2748	71.6041	25.3361	24.769	13.7996	40.5242
Enterotoxigenic E. coli	2019	42.6672	42.0016	24.3874	68.139	24.1129	23.6658	13.2421	38.3926
Enterotoxigenic E. coli	2020	40.6512	39.6475	22.4711	68.9235	22.9607	22.3225	12.6998	38.1187
Enterotoxigenic E. coli	2021	40.2657	39.2856	21.6628	69.0547	22.7654	22.0619	11.9968	38.5212
Giardia duodenalis	2000	5.9699	5.77783	2.6765	10.6711	0.520552	0.452869	0.160432	1.22112
Giardia duodenalis	2001	5.77834	5.57349	2.63967	10.2526	0.503854	0.445671	0.157877	1.1718
Giardia duodenalis	2002	5.58852	5.37676	2.62705	9.75267	0.487263	0.429376	0.15258	1.12587
Giardia duodenalis	2003	5.40204	5.22761	2.63793	9.17854	0.470956	0.419977	0.147387	1.08697
Giardia duodenalis	2004	5.22492	5.04022	2.64557	8.77289	0.455554	0.404535	0.142442	1.04144
Giardia duodenalis	2005	5.06146	4.86368	2.60276	8.38979	0.441387	0.390763	0.139402	0.992227
Giardia duodenalis	2006	4.90973	4.69197	2.54781	8.10656	0.428357	0.383017	0.13316	0.952433
Giardia duodenalis	2007	4.76129	4.55059	2.5199	7.79175	0.415679	0.367761	0.128285	0.925882
Giardia duodenalis	2008	4.61526	4.38775	2.48113	7.53856	0.403282	0.355733	0.123713	0.877089
Giardia duodenalis	2009	4.47384	4.24277	2.44102	7.31904	0.391299	0.346074	0.11836	0.840998
Giardia duodenalis	2010	4.33099	4.10731	2.38839	7.04681	0.379161	0.335387	0.115144	0.808516
Giardia duodenalis	2011	4.16502	3.96803	2.32372	6.77237	0.36504	0.323128	0.110297	0.782135
Giardia duodenalis	2012	3.97396	3.81392	2.25983	6.4523	0.348626	0.307291	0.104588	0.755408
Giardia duodenalis	2013	3.77825	3.63262	2.1555	6.11965	0.331624	0.290699	0.0996007	0.722849
Giardia duodenalis	2014	3.60661	3.43661	2.06022	5.86113	0.316681	0.277407	0.0948225	0.684592
Giardia duodenalis	2015	3.44414	3.26793	1.96553	5.63672	0.3025	0.26423	0.0903799	0.657533
Giardia duodenalis	2016	3.29234	3.11309	1.8641	5.38721	0.289049	0.252584	0.0855536	0.63272
Giardia duodenalis	2017	3.14166	2.98323	1.77214	5.16615	0.275605	0.243692	0.0812056	0.608318
Giardia duodenalis	2018	3.04561	2.90021	1.67987	5.20628	0.267261	0.233196	0.0760861	0.599185
Giardia duodenalis	2019	2.97702	2.81787	1.60877	5.33248	0.261006	0.225533	0.0735094	0.600789
Giardia duodenalis	2020	2.97695	2.77537	1.5437	5.48902	0.260212	0.22289	0.0708908	0.606155
Giardia duodenalis	2021	2.94359	2.75513	1.51527	5.49235	0.257246	0.219214	0.0676295	0.610051
Norovirus	2000	99.7207	97.9462	59.8052	150.288	23.0495	21.7334	9.34393	43.2364
Norovirus	2001	93.2762	91.1357	57.7656	138.904	21.5465	20.475	9.0531	39.1895
Norovirus	2002	91.1672	89.9483	56.4795	134.74	20.9665	19.7444	8.7581	39.0322
Norovirus	2003	85.837	84.6571	54.2871	126.649	19.678	18.6946	8.46619	35.796
Norovirus	2004	81.5116	80.6694	51.787	119.126	18.6002	17.7219	8.1125	32.9729
Norovirus	2005	78.7801	78.4122	50.4107	114.571	17.8942	16.9602	7.80508	31.688
Norovirus	2006	76.3878	76.1916	49.1677	110.15	17.2366	16.4283	7.51769	29.7485
Norovirus	2007	75.3365	75.1439	48.3909	107.89	16.9579	16.1713	7.3426	29.5114
Norovirus	2008	71.2203	70.963	45.7765	101.473	16.0288	15.3519	7.02276	28.257
Norovirus	2009	68.9437	68.7292	44.6532	97.0726	15.4377	14.8832	6.80667	27.2399
Norovirus	2010	67.6507	67.0345	44.1225	95.8227	15.1189	14.5489	6.51526	26.7621
Norovirus	2011	66.4705	66.0237	42.6833	95.4917	14.7542	14.2458	6.52409	26.4218
Norovirus	2012	63.9976	63.4584	41.1432	89.9126	14.1964	13.6668	6.33855	25.3602
Norovirus	2013	62.0145	61.5238	39.0495	89.1511	13.7461	13.1445	6.0996	25.1886
Norovirus	2014	61.0145	60.0813	38.5635	87.6404	13.4386	12.6351	6.06692	24.4563
Norovirus	2015	59.2649	58.379	37.5015	84.6911	13.0376	12.2458	5.88569	23.9853
Norovirus	2016	58.6513	57.4123	37.3322	85.4851	12.8261	12.132	5.72002	23.5251
Norovirus	2017	54.772	53.6462	34.2563	80.0457	12.0217	11.2577	5.36786	22.0602
Norovirus	2018	52.2322	50.8434	33.2104	77.5213	11.4472	10.9348	5.10318	21.1815
Norovirus	2019	49.9976	48.789	30.7126	74.745	10.96	10.4863	4.78476	20.0867
Norovirus	2020	47.5901	46.423	29.4372	72.1498	10.4153	9.88811	4.53743	19.4671
Norovirus	2021	46.9067	45.5698	28.3812	70.7832	10.2681	9.76944	4.51945	19.5617
Rotavirus	2000	575.912	569.457	451.594	726.807	65.1769	64.2185	18.6828	121.364
Rotavirus	2001	532.097	526.92	419.878	660.88	60.8247	60.1406	17.5539	113.827
Rotavirus	2002	516.397	509.844	413.75	638.552	59.2353	58.6528	16.9768	109.246
Rotavirus	2003	477.717	473.173	385.955	582.003	54.9397	54.1859	15.2401	101.286
Rotavirus	2004	447.435	443.215	363.797	543.322	51.4576	51.0347	14.1957	94.1101
Rotavirus	2005	427.786	425.85	351.798	518.622	49.6403	49.0011	13.6529	91.2187
Rotavirus	2006	408.959	404.697	335.762	495.141	47.811	46.9231	12.808	87.4148
Rotavirus	2007	399.454	396.998	329.982	476.806	46.7104	45.8721	12.6792	85.0125
Rotavirus	2008	370.214	367.943	306.45	443.59	42.9132	42.299	11.5049	79.3661
Rotavirus	2009	353.973	352.607	294.263	422.286	41.5697	40.9664	10.7834	75.8734
Rotavirus	2010	345.15	344.347	286.806	407.6	41.1264	40.5929	10.2623	75.9549
Rotavirus	2011	336.195	335.422	278.545	396.457	40.4566	39.6771	9.55436	74.8009
Rotavirus	2012	318.714	318.198	262.313	377.324	38.5452	37.7093	8.90899	72.4504
Rotavirus	2013	304.185	303.733	251.524	360.504	37.2774	36.2988	8.62724	68.8185
Rotavirus	2014	291.897	290.143	240.934	345.039	35.6285	34.4999	7.86713	66.5642
Rotavirus	2015	278.139	276.328	230.399	330.039	34.0793	32.9519	7.48204	63.7743
Rotavirus	2016	270.903	269.519	223.932	324.9	33.5703	32.9973	7.13262	63.9293
Rotavirus	2017	244.789	243.583	198.487	299.229	30.3196	29.8582	6.37513	57.9334
Rotavirus	2018	224.2	222.547	181.452	273.777	28.0525	27.2837	6.04839	53.6039
Rotavirus	2019	207.017	205.97	163.243	252.532	25.9517	25.4282	5.43832	49.853
Rotavirus	2020	189.857	188.372	150.032	235.421	24.0588	23.4335	5.07743	46.7359
Rotavirus	2021	184.537	184.242	143.923	233.611	23.3731	22.946	4.97624	45.7246
Salmonella enterica, non-typhoidal diarrhoeal	2000	83.32	80.0647	44.9573	139.362	54.9744	52.5336	27.5283	96.1563
Salmonella enterica, non-typhoidal diarrhoeal	2001	76.6271	73.0846	42.1043	128.8	50.552	47.6484	25.8756	89.0431
Salmonella enterica, non-typhoidal diarrhoeal	2002	73.1486	69.7426	40.9434	119.562	48.2456	45.8527	24.9143	83.2061
Salmonella enterica, non-typhoidal diarrhoeal	2003	67.4227	64.7554	38.2784	107.949	44.4423	42.5182	23.339	75.3449
Salmonella enterica, non-typhoidal diarrhoeal	2004	62.4639	60.1735	36.1935	99.9036	41.1479	39.5042	21.9627	69.3056
Salmonella enterica, non-typhoidal diarrhoeal	2005	58.9027	57.0708	34.5227	92.5707	38.8204	37.2823	21.2	65.1482
Salmonella enterica, non-typhoidal diarrhoeal	2006	56.2062	54.0944	33.746	89.1949	36.9903	35.7354	20.5243	60.7659
Salmonella enterica, non-typhoidal diarrhoeal	2007	54.215	52.2615	32.8696	86.5331	35.682	34.2461	20.103	58.7211
Salmonella enterica, non-typhoidal diarrhoeal	2008	49.8003	47.9124	30.5826	78.8871	32.7573	31.597	18.5602	54.1871
Salmonella enterica, non-typhoidal diarrhoeal	2009	47.1985	45.869	28.8357	75.869	31.0291	29.7961	18.0476	51.1565
Salmonella enterica, non-typhoidal diarrhoeal	2010	45.6411	44.114	27.951	73.0738	30.024	28.9022	17.3401	51.1443
Salmonella enterica, non-typhoidal diarrhoeal	2011	43.9359	42.3491	27.3315	71.5868	28.8881	27.5881	16.6399	48.7161
Salmonella enterica, non-typhoidal diarrhoeal	2012	41.3214	40.1406	25.5869	67.2332	27.1644	25.9093	15.6135	46.6618
Salmonella enterica, non-typhoidal diarrhoeal	2013	39.3332	37.7183	24.1042	63.0224	25.8713	24.6586	15.0719	44.4881
Salmonella enterica, non-typhoidal diarrhoeal	2014	37.6481	36.1851	23.2107	61.0168	24.7226	23.6437	14.2779	41.0774
Salmonella enterica, non-typhoidal diarrhoeal	2015	35.7275	33.9195	22.5121	58.0903	23.4594	22.4638	13.7009	39.1527
Salmonella enterica, non-typhoidal diarrhoeal	2016	34.6586	32.8108	21.4645	56.9828	22.7451	21.5646	13.0741	38.2686
Salmonella enterica, non-typhoidal diarrhoeal	2017	31.4764	30.0934	19.5988	50.3374	20.6681	19.8965	12.0993	34.4806
Salmonella enterica, non-typhoidal diarrhoeal	2018	29.3206	28.0426	17.8917	47.2777	19.2505	18.3617	11.1879	32.0383
Salmonella enterica, non-typhoidal diarrhoeal	2019	27.3297	25.9421	16.7599	44.1539	17.9444	17.2272	10.4465	30.2148
Salmonella enterica, non-typhoidal diarrhoeal	2020	25.4235	24.526	15.2685	42.1301	16.7048	16.1854	9.58902	28.3539
Salmonella enterica, non-typhoidal diarrhoeal	2021	24.5345	23.4859	14.6785	40.3073	16.1097	15.6172	9.15792	27.4941
Shigella spp.	2000	520.312	512.713	332.117	749.106	145.238	141.796	71.4869	260.615
Shigella spp.	2001	465.539	459.722	302.175	672.434	129.985	126.836	65.1612	227.988
Shigella spp.	2002	436.084	427.578	280.368	623.652	121.763	118.782	60.5663	214.842
Shigella spp.	2003	393.165	386.214	256.559	562.558	109.64	107.09	54.2826	191.269
Shigella spp.	2004	357.564	350.674	230.505	506.747	99.7802	97.4702	49.7221	172.486
Shigella spp.	2005	330.453	325.18	214.144	467.857	92.3995	89.8148	47.0494	162.434
Shigella spp.	2006	307.485	301.652	202.979	434.547	86.1555	83.3406	43.8578	145.014
Shigella spp.	2007	289.862	283.29	191.271	403.289	81.1264	78.7648	42.1128	137.697
Shigella spp.	2008	261.354	255.656	169.856	364.074	73.1637	70.7268	38.6798	122.298
Shigella spp.	2009	241.856	236.841	157.15	336.982	67.8791	65.3888	36.0217	110.829
Shigella spp.	2010	226.567	220.825	148.282	315.836	63.5988	61.7811	34.1506	106.427
Shigella spp.	2011	211.934	208.29	136.91	300.693	59.526	57.907	31.7551	97.9203
Shigella spp.	2012	194.266	191.945	124.972	273.789	54.664	52.82	28.5739	89.4037
Shigella spp.	2013	180.089	177.611	117.352	255.685	50.6418	49.0724	26.6207	83.9387
Shigella spp.	2014	171.011	168.601	110.415	240.46	48.147	46.7243	25.4649	78.9535
Shigella spp.	2015	158.99	156.751	103.076	224.064	44.787	43.7272	23.4726	74.5348
Shigella spp.	2016	150.968	149.078	97.8944	214.607	42.533	40.8956	22.1202	71.3874
Shigella spp.	2017	135.365	132.887	86.0648	193.379	38.1933	36.9942	19.8967	63.3422
Shigella spp.	2018	125.804	123.041	78.9054	180.904	35.4664	33.8915	18.2689	59.1184
Shigella spp.	2019	116.525	114.016	74.2851	169.609	32.7708	31.4339	17.1597	54.8864
Shigella spp.	2020	107.928	105.483	67.3159	157.965	30.4049	29.1914	15.2696	53.045
Shigella spp.	2021	101.457	98.8703	60.8498	152.9	28.6065	27.4335	14.3682	48.56
Shiga toxin-producing E. coli	2000	36.4662	33.8023	15.2277	79.7291	20.4598	18.5316	8.14243	45.3757
Shiga toxin-producing E. coli	2001	35.0727	32.8754	15.2636	73.4265	19.6226	17.763	8.09132	41.3994
Shiga toxin-producing E. coli	2002	34.8623	33.0513	16.0579	67.964	19.4977	18.0403	8.4207	39.047
Shiga toxin-producing E. coli	2003	33.5954	31.6134	16.1814	63.3098	18.8019	17.52	8.53894	36.5627
Shiga toxin-producing E. coli	2004	32.5887	31.0735	16.5067	58.2477	18.2558	17.1416	8.76153	34.069
Shiga toxin-producing E. coli	2005	32.1769	31.1793	17.2671	56.3143	18.0124	17.126	9.23534	31.9886
Shiga toxin-producing E. coli	2006	32.2251	31.3088	18.1025	55.9419	18.0354	17.4712	9.78223	30.9178
Shiga toxin-producing E. coli	2007	32.397	31.5232	18.7811	53.3256	18.1249	17.4945	9.95693	30.0014
Shiga toxin-producing E. coli	2008	31.3407	30.6528	18.8041	51.2749	17.5711	17.1792	10.0076	28.314
Shiga toxin-producing E. coli	2009	31.1672	30.5529	18.71	49.9265	17.4561	16.8808	10.2153	28.4565
Shiga toxin-producing E. coli	2010	31.5013	30.8486	19.262	49.99	17.5792	16.9306	10.4602	28.3262
Shiga toxin-producing E. coli	2011	31.7603	30.5887	19.3166	50.8392	17.7213	17.0879	10.355	27.625
Shiga toxin-producing E. coli	2012	31.2852	30.3106	18.9289	49.7072	17.4429	16.7913	10.0794	27.962
Shiga toxin-producing E. coli	2013	31.0266	29.8838	18.5423	49.8883	17.2625	16.5491	9.69814	28.3413
Shiga toxin-producing E. coli	2014	31.0778	29.4062	18.4609	52.4406	17.3131	16.4859	9.86554	29.2093
Shiga toxin-producing E. coli	2015	30.8613	29.1117	18.1001	52.8036	17.1918	16.2063	9.55364	29.539
Shiga toxin-producing E. coli	2016	31.2193	29.187	17.4731	54.1287	17.3673	16.3517	9.34855	31.1716
Shiga toxin-producing E. coli	2017	29.7452	27.7367	15.8938	53.506	16.5443	15.6088	8.68372	30.2457
Shiga toxin-producing E. coli	2018	28.955	26.8705	14.9194	52.9331	16.0995	15.0311	8.12663	29.1453
Shiga toxin-producing E. coli	2019	28.3491	26.2523	14.1321	52.115	15.7727	14.7521	7.66434	29.5615
Shiga toxin-producing E. coli	2020	27.9284	25.9113	12.8041	53.4469	15.5266	14.5317	7.2786	29.5131
Shiga toxin-producing E. coli	2021	28.4159	25.9954	12.5099	57.5442	15.799	14.6647	6.92867	30.6369
Vibrio cholerae	2000	115.068	104.405	48.8592	234.015	26.0934	22.9808	7.50857	62.7871
Vibrio cholerae	2001	103.792	95.2456	44.5947	198.683	23.5024	20.5568	7.2352	53.6795
Vibrio cholerae	2002	99.077	92.3692	44.8568	186.209	22.4843	19.8752	7.1186	51.6525
Vibrio cholerae	2003	92.1302	85.1477	41.5329	174.049	20.9065	18.2745	6.47457	47.5842
Vibrio cholerae	2004	85.3181	79.5054	41.2109	159.728	19.3972	17.1397	6.31315	42.7809
Vibrio cholerae	2005	80.7458	76.5375	38.5373	147.723	18.3432	16.3107	6.17732	38.4738
Vibrio cholerae	2006	76.5504	72.4545	38.4776	141.011	17.3742	15.6705	6.23383	35.6259
Vibrio cholerae	2007	73.9253	70.6956	38.712	133.566	16.8279	15.1345	6.07479	34.6656
Vibrio cholerae	2008	69.2352	65.5685	36.3052	121.852	15.7791	14.4696	5.73579	31.4959
Vibrio cholerae	2009	64.9339	62.0815	36.1096	111.372	14.8028	13.5561	5.45497	28.6356
Vibrio cholerae	2010	61.8029	59.4866	33.6684	103.905	14.0563	12.8799	5.12049	27.4872
Vibrio cholerae	2011	58.1531	56.4548	31.38	97.8377	13.2324	12.1645	4.98441	25.335
Vibrio cholerae	2012	54.8006	52.5379	29.0663	90.899	12.4712	11.6198	4.91971	23.7103
Vibrio cholerae	2013	51.9123	50.2549	27.3145	85.8781	11.8114	11.0118	4.46722	22.2282
Vibrio cholerae	2014	50.621	49.1125	26.8966	82.8083	11.563	10.8388	4.50387	22.2914
Vibrio cholerae	2015	48.0597	46.7597	24.9281	79.7047	10.9596	10.2584	4.37375	21.0567
Vibrio cholerae	2016	46.7405	45.5015	24.6697	77.3733	10.6552	9.89194	4.16468	20.3343
Vibrio cholerae	2017	45.0815	43.6662	23.2978	74.1651	10.2867	9.5883	3.93101	19.8648
Vibrio cholerae	2018	45.7104	44.2992	21.859	77.7071	10.4718	9.81985	3.98967	21.1503
Vibrio cholerae	2019	46.0246	44.3403	21.1744	81.6553	10.5702	9.69381	3.66123	22.0024
Vibrio cholerae	2020	47.0235	43.9185	18.9981	87.7527	10.7651	9.75659	3.43686	25.1833
Vibrio cholerae	2021	45.5183	42.638	18.2985	88.5982	10.427	9.32588	3.20148	25.0118

## Sheet: Figures S5-S18 Data
CITATION: WHO estimates of the global, regional, and national burden of 14 foodborne diarrhoeal enteric hazards, 2000–21: an updated data synthesis
Figures S5-S18. Mean national rates of foodborne Disability-Adjusted Life Years (DALYs) per 100,000 persons due a given hazard, 2021, with 95% Uncertainty Interval
Country ISO3 Code	Country Name	Figure S5. Campylobacter jejuni, coli, and other thermotolerant species			Figure S6. Cryptosporidium spp.			Figure S7. Cyclospora cayetanensis			Figure S8. Entamoeba histolytica			Figure S9. Enteroaggregative E. coli			Figure S10. Enteropathogenic E. coli			Figure S11. Enterotoxigenic E. coli			Figure S12. Giardia duodenalis			Figure S13. Norovirus			Figure S14. Rotavirus			Figure S15. Non-typhoidal Salmonella enterica, diarrhoeal			Figure S16. Shiga toxin-producing E. coli			Figure S17. Shigella spp.			Figure S18. Vibrio cholerae
		Mean	95% Uncertainty Interval, Lower	95% Uncertainty Interval, Upper	Mean	95% Uncertainty Interval, Lower	95% Uncertainty Interval, Upper	Mean	95% Uncertainty Interval, Lower	95% Uncertainty Interval, Upper	Mean	95% Uncertainty Interval, Lower	95% Uncertainty Interval, Upper	Mean	95% Uncertainty Interval, Lower	95% Uncertainty Interval, Upper	Mean	95% Uncertainty Interval, Lower	95% Uncertainty Interval, Upper	Mean	95% Uncertainty Interval, Lower	95% Uncertainty Interval, Upper	Mean	95% Uncertainty Interval, Lower	95% Uncertainty Interval, Upper	Mean	95% Uncertainty Interval, Lower	95% Uncertainty Interval, Upper	Mean	95% Uncertainty Interval, Lower	95% Uncertainty Interval, Upper	Mean	95% Uncertainty Interval, Lower	95% Uncertainty Interval, Upper	Mean	95% Uncertainty Interval, Lower	95% Uncertainty Interval, Upper	Mean	95% Uncertainty Interval, Lower	95% Uncertainty Interval, Upper	Mean	95% Uncertainty Interval, Lower	95% Uncertainty Interval, Upper
AFG	Afghanistan	31.5198	11.518	63.2365	4.21449	0.383144	14.6719	5.50776	0.976937	18.2227	1.14408	0.018011	4.51865	13.7822	-23.0891	60.44	9.42657	-1.10331	29.2841	25.9001	8.13543	57.7846	0.170455	0.006766	0.762765	8.66901	1.44106	22.0683	2.95083	1.17e-06	26.6994	11.5601	4.41843	24.4443	16.6119	4.89087	46.4296	18.677	0.786312	68.0534	6.53345	1.1506	22.5564
ALB	Albania	0.587139	0.203922	1.31609	0.068519	0.003724	0.292642	0.122595	0.011108	0.486551	0.048362	0.001125	0.202215	0.142249	-0.235371	0.688823	0.117344	-0.00707445	0.384873	0.296191	0.072156	0.694841	0.008842	0.000269	0.035902	0.221824	0.033684	0.604208	0.214078	0.009691	1.24374	0.442006	0.111063	1.35218	0.452935	0.020207	1.93968	0.192807	0.036025	0.542187	No cases	No cases	No cases
DZA	Algeria	5.11208	1.53304	10.0869	2.42935	0.678223	5.2936	2.20089	0.397673	6.71422	0.167731	0.004565	0.735766	1.34466	-2.4709	6.77907	1.13179	-0.0443254	3.21662	6.75776	2.9404	12.6842	0.137501	0.008074	0.499384	1.90427	0.321861	4.73646	8.38331	0.166098	20.0476	3.11702	1.47622	5.73913	4.86913	1.62636	11.262	5.44755	2.28665	9.91979	No cases	No cases	No cases
AND	Andorra	5.2675	2.05591	9.52384	0.124726	0.017182	0.364297	0.007088	0.001451	0.020918	0.00535	5.7e-05	0.023726	Sufficient data not available	Sufficient data not available	Sufficient data not available	Sufficient data not available	Sufficient data not available	Sufficient data not available	0.017561	0.002489	0.059465	0.02711	0.001206	0.092893	5.67125	0.587019	14.6383	0.239448	0.018342	1.13791	6.50431	3.6418	10.5624	1.09292	0.139942	3.07196	0.048134	0.007695	0.144187	No cases	No cases	No cases
AGO	Angola	77.9751	14.1392	204.521	67.0695	13.1992	189.706	39.3201	7.62814	122.594	4.32316	0.098264	17.3014	24.026	-45.7752	130.77	20.0576	-2.2052	60.947	103.995	27.552	239.174	0.662817	0.033999	2.35262	32.4177	5.30164	88.2148	132.445	3.15674	341.583	52.4809	12.9517	130.852	50.9723	16.8715	111.653	104.146	33.9791	223.841	17.6419	1.90704	47.4344
ATG	Antigua and Barbuda	2.69254	1.19321	5.31658	0.297942	0.013975	0.738816	0.005944	0.001081	0.017477	0.006337	6.9e-05	0.034751	Sufficient data not available	Sufficient data not available	Sufficient data not available	Sufficient data not available	Sufficient data not available	Sufficient data not available	0.018295	0.002886	0.059663	0.044793	0.00248	0.141785	3.62307	0.493305	10.2436	0.310418	0.010608	0.968254	4.78271	2.65433	7.47353	1.8064	0.789126	3.40474	0.129079	0.015436	0.388847	No cases	No cases	No cases
ARG	Argentina	2.05474	0.556149	4.64726	0.131011	0.008578	0.389438	0.248092	0.034133	0.829116	0.091944	0.003442	0.339957	0.365853	-0.723823	1.67885	0.167126	0.00474757	0.589674	0.59443	0.129972	1.33885	0.051571	0.001976	0.236425	0.411996	0.055387	1.08041	0.261578	0.007845	0.797119	0.737673	0.197984	1.88895	1.94064	0.21324	7.89126	0.868177	0.123853	2.83981	No cases	No cases	No cases
ARM	Armenia	1.10153	0.471928	2.22016	0.138831	0.009643	0.551533	0.270878	0.027211	0.983686	0.105037	0.002525	0.402292	0.287189	-0.491973	1.43859	0.243342	-0.00193492	0.766774	0.668165	0.172699	1.54667	0.030392	0.000868	0.124984	0.462683	0.066593	1.17993	0.398383	0.018557	2.29515	0.608749	0.254499	1.31785	1.22395	0.0543	5.23141	0.403766	0.079335	1.07939	No cases	No cases	No cases
AUS	Australia	1.62672	0.777601	3.22019	0.164927	0.020959	0.415601	0.006448	0.000819	0.019109	0.004473	3.51e-05	0.02535	Sufficient data not available	Sufficient data not available	Sufficient data not available	Sufficient data not available	Sufficient data not available	Sufficient data not available	0.00875	0.000782	0.031874	0.027119	0.001745	0.09617	2.27404	0.304257	5.36616	0.451039	0.012673	1.70216	2.90048	1.24441	5.4678	0.489562	0.11052	1.26469	0.055998	0.003745	0.186712	No cases	No cases	No cases
AUT	Austria	5.45464	2.21748	9.83156	0.125048	0.017228	0.365249	0.007088	0.001451	0.020918	0.005356	5.7e-05	0.02375	Sufficient data not available	Sufficient data not available	Sufficient data not available	Sufficient data not available	Sufficient data not available	Sufficient data not available	0.017561	0.002489	0.059465	0.02711	0.001206	0.092893	5.68213	0.587911	14.6696	0.239714	0.018359	1.13929	6.51484	3.64767	10.5798	1.0662	0.135421	3.01689	0.04835	0.00772	0.144862	No cases	No cases	No cases
AZE	Azerbaijan	3.67022	1.2018	8.25669	0.571414	0.033466	2.19031	1.29751	0.121662	4.87427	0.183242	0.004088	0.767812	0.922701	-1.50048	4.77379	0.918732	-0.0628112	2.93787	2.44622	0.559288	6.12177	0.045194	0.001338	0.181033	1.90341	0.276321	5.47381	2.54683	0.112614	12.3839	2.43662	0.916867	5.73121	2.93964	0.141686	11.6584	1.09607	0.220727	2.82418	No cases	No cases	No cases
BHS	Bahamas	2.70223	1.19877	5.33489	0.299117	0.014033	0.741254	0.005944	0.001081	0.017477	0.006336	6.9e-05	0.034749	Sufficient data not available	Sufficient data not available	Sufficient data not available	Sufficient data not available	Sufficient data not available	Sufficient data not available	0.018295	0.002886	0.059663	0.044793	0.00248	0.141785	3.62941	0.494017	10.262	0.310414	0.010608	0.968242	4.79191	2.65914	7.48782	1.79558	0.784713	3.39922	0.129888	0.015495	0.391521	No cases	No cases	No cases
BHR	Bahrain	3.65783	0.983026	11.9164	0.160751	0.021688	0.412616	0.006189	0.00087	0.017396	0.003704	1.42e-05	0.023064	Sufficient data not available	Sufficient data not available	Sufficient data not available	Sufficient data not available	Sufficient data not available	Sufficient data not available	0.024175	0.003961	0.078038	0.045037	0.001075	0.190067	3.3386	0.456264	9.10561	0.067209	1.09e-08	0.68308	4.48121	1.63547	10.1225	1.53303	0.561841	3.1869	0.071721	0.003534	0.270765	No cases	No cases	No cases
BGD	Bangladesh	24.0182	9.31306	46.4003	2.94317	0.369494	8.38465	7.57469	0.952094	28.1618	2.35692	0.07077	8.96164	10.3481	-15.4153	46.6015	3.0838	-0.351257	11.1086	11.6499	3.78171	26.9905	0.146599	0.00583	0.506042	11.9063	0.273634	35.7532	18.0212	0.057613	60.3141	11.0257	4.29437	21.4763	11.6932	2.92939	31.8537	21.8173	2.34733	52.0426	12.2188	1.48776	33.3107
BRB	Barbados	2.67372	1.18778	5.26029	0.294324	0.013796	0.731308	0.005944	0.001081	0.017477	0.006338	6.9e-05	0.034757	Sufficient data not available	Sufficient data not available	Sufficient data not available	Sufficient data not available	Sufficient data not available	Sufficient data not available	0.018295	0.002886	0.059663	0.044793	0.00248	0.141785	3.59536	0.490191	10.1628	0.309677	0.010583	0.965621	4.73315	2.62843	7.39653	1.74814	0.766753	3.33654	0.127014	0.015286	0.382017	No cases	No cases	No cases
BLR	Belarus	0.485851	0.225951	0.929917	0.028189	0.002074	0.10788	0.085613	0.007477	0.286204	0.012573	0.000295	0.051919	0.033203	-0.138189	0.218657	0.0707728	0.00874619	0.194244	0.313122	0.097316	0.695571	0.045301	0.001356	0.179879	0.150811	0.021985	0.425714	0.089345	0.004254	0.467873	0.126478	0.058128	0.270715	1.70551	0.081492	7.71326	0.111545	0.022662	0.283394	No cases	No cases	No cases
BEL	Belgium	5.29893	2.06851	9.57347	0.125471	0.01729	0.366504	0.007088	0.001451	0.020918	0.005354	5.7e-05	0.023744	Sufficient data not available	Sufficient data not available	Sufficient data not available	Sufficient data not available	Sufficient data not available	Sufficient data not available	0.017561	0.002489	0.059465	0.02711	0.001206	0.092893	5.71101	0.590281	14.7528	0.23988	0.018369	1.14015	6.53628	3.65962	10.6151	1.11535	0.143422	3.13097	0.048574	0.007747	0.145562	No cases	No cases	No cases
BLZ	Belize	2.91075	0.82605	5.88776	0.296081	0.018819	1.02262	1.01763	0.088815	3.78393	0.147552	0.004004	0.646019	0.713011	-1.03037	3.60556	0.367377	0.0115324	1.17921	1.56598	0.359091	3.62751	0.111533	0.004763	0.552992	0.986691	0.113314	2.76241	0.722381	0.023208	2.17333	1.50677	0.524318	3.07444	4.53871	0.759366	13.6623	1.56378	0.212683	5.02385	No cases	No cases	No cases
BEN	Benin	89.6724	24.1755	174.531	45.4629	11.3918	95.1547	34.9746	7.11149	106.543	5.94985	0.171599	22.2053	31.5494	-64.4089	160.996	20.771	-2.73447	61.0043	113.867	45.7353	216.407	0.49266	0.026497	1.79782	32.8965	5.36286	80.6048	118.84	2.71285	282.875	59.6504	28.7162	110.21	49.2426	17.6781	105.144	119.678	53.9586	219.609	23.5801	2.5277	65.3753
BTN	Bhutan	14.4802	5.26509	30.4259	2.01389	0.269261	5.92634	8.1304	1.03494	30.1033	2.0337	0.061123	7.4761	6.5751	-8.93993	30.7955	1.84605	-0.145377	6.38786	8.71145	2.60656	20.9885	0.148009	0.006073	0.513694	7.42101	0.199639	22.0762	10.9794	0.037635	39.2671	10.8093	4.39443	21.118	8.99309	2.29698	22.2776	16.6095	1.8349	42.7118	No cases	No cases	No cases
BOL	Bolivia (Plurinational State of)	17.5435	6.27306	35.5947	1.24974	0.077151	4.5986	3.0639	0.442877	11.2538	1.45309	0.113061	4.55906	5.59873	-9.74762	25.3771	2.39816	-0.222733	8.0376	5.03553	0.433067	14.1541	0.052635	0.001347	0.226655	6.97431	1.03734	19.5148	5.13039	0.188358	14.4903	7.9102	3.02143	16.5784	6.09153	1.39843	17.3456	8.89723	0.81307	25.3746	No cases	No cases	No cases
BIH	Bosnia and Herzegovina	0.497544	0.197072	1.05112	0.059913	0.004231	0.228973	0.332845	0.035085	1.27976	0.047546	0.001089	0.211106	0.115603	-0.177276	0.642709	0.128213	-0.0050366	0.4198	0.424444	0.092301	1.14373	0.010426	0.000329	0.042268	0.229063	0.032442	0.625757	0.188515	0.008103	1.047	0.38759	0.163335	0.84957	0.535521	0.027707	2.1492	0.189914	0.041077	0.457086	No cases	No cases	No cases
BWA	Botswana	41.9157	11.4394	109.769	15.776	2.68833	49.3916	13.484	1.86996	42.8449	3.34074	0.068436	18.6518	10.4761	-22.2059	58.1865	14.8182	-0.877347	50.6853	36.5741	6.04763	103.314	0.545356	0.025003	1.9826	13.2795	1.68634	45.6269	40.0251	0.688675	158.223	24.0555	8.11929	56.6449	27.6527	6.9476	79.3563	54.0026	17.1054	124.986	13.3742	1.2518	40.5798
BRA	Brazil	2.40366	0.595377	5.45586	0.302724	0.016111	0.950604	0.579973	0.069568	1.9732	0.213601	0.007283	0.842663	0.972244	-1.65439	4.31407	0.339995	-0.00591268	0.98444	1.10512	0.224721	2.67755	0.063822	0.001906	0.247809	0.906007	0.100361	2.52425	0.699048	0.022708	2.04049	1.63679	0.581445	3.39459	2.97121	0.619942	8.06539	1.6684	0.277726	5.11554	No cases	No cases	No cases
BRN	Brunei Darussalam	1.94034	0.933469	3.71335	0.168854	0.021394	0.425957	0.006448	0.000819	0.019109	0.004473	3.51e-05	0.02535	Sufficient data not available	Sufficient data not available	Sufficient data not available	Sufficient data not available	Sufficient data not available	Sufficient data not available	0.00875	0.000782	0.031874	0.027119	0.001745	0.09617	2.30813	0.308827	5.47137	0.453877	0.01276	1.71505	2.97103	1.27368	5.60386	0.517484	0.118084	1.32712	0.057978	0.003873	0.193286	No cases	No cases	No cases
BGR	Bulgaria	0.676834	0.229726	1.45105	0.08806	0.006047	0.332057	0.260024	0.029179	0.904338	0.061253	0.001492	0.234528	0.174971	-0.28554	0.841005	0.12831	-0.00929778	0.490577	0.440745	0.09245	1.18942	0.005968	0.000217	0.025669	0.296106	0.046723	0.79321	0.286185	0.012746	1.47238	0.524979	0.152691	1.30012	0.43166	0.017155	1.75257	0.238737	0.051585	0.648727	No cases	No cases	No cases
BFA	Burkina Faso	87.5746	19.0907	208.999	40.9552	9.41737	102.412	25.5963	4.41187	78.7359	7.0904	0.299344	28.6203	26.9502	-56.6242	125.018	38.6209	-5.04058	115.611	88.9313	18.3101	224.27	0.595467	0.015238	2.47677	33.2657	6.01778	85.0923	97.4485	1.3491	268.572	66.6987	20.6742	151.487	42.0752	6.14908	118.497	126.101	49.5227	272.187	30.7937	3.75388	95.9334
BDI	Burundi	74.0605	19.5709	143.502	39.7764	10.9003	88.1608	23.9679	3.84888	77.5082	6.89715	0.271264	28.5687	28.7751	-55.6102	134.832	40.8508	-5.59787	114.366	97.0269	33.4449	210.56	0.789236	0.027281	3.06708	26.2943	4.70627	66.7868	67.2166	1.04107	180.402	48.7527	20.4442	97.3609	43.8166	10.0414	112.558	119.74	47.5351	229.892	34.8819	4.00659	113.221
CPV	Cabo Verde	5.65711	1.14376	14.0147	2.52446	0.669384	5.73766	5.04766	0.826816	17.6941	0.381363	0.010168	1.56845	1.74108	-3.17379	9.28178	1.68843	0.00160789	5.83312	11.0396	3.86264	22.3705	0.286247	0.016267	1.07259	2.13379	0.302831	5.46859	6.14896	0.139873	15.9243	4.39482	1.233	10.4579	8.79267	1.83375	27.6185	8.98922	3.40209	18.0997	2.56045	0.235368	8.19204
KHM	Cambodia	17.7762	5.25179	40.3035	1.80605	0.174433	6.56049	1.3979	0.040841	7.11538	0.648481	0.014303	3.31768	4.76127	-6.46195	27.4251	2.08654	-0.252029	7.9632	4.10929	0.43298	14.6316	0.116699	0.004187	0.390665	12.9937	1.60679	32.293	18.189	0.709958	59.9161	12.4375	3.46045	32.4088	3.03535	0.302227	10.0371	8.6658	0.488772	27.5404	No cases	No cases	No cases
CMR	Cameroon	102.879	23.9248	228.204	42.3556	10.1569	104.571	43.8447	8.04839	124.784	5.44325	0.158192	21.5103	30.4253	-52.4814	147.943	21.6402	-2.20859	73.2213	107.099	35.1511	224.332	0.49004	0.018716	1.6997	29.2593	5.1796	74.0323	120.881	2.42784	309.381	61.1898	21.9332	149.817	46.2098	12.513	109.351	109.785	46.1179	217.224	21.9365	2.37844	68.6574
CAN	Canada	2.78178	1.24976	5.36542	0.294398	0.013799	0.731461	0.005944	0.001081	0.017477	0.006338	6.91e-05	0.034759	Sufficient data not available	Sufficient data not available	Sufficient data not available	Sufficient data not available	Sufficient data not available	Sufficient data not available	0.018295	0.002886	0.059663	0.044793	0.00248	0.141785	3.58503	0.48903	10.1326	0.309526	0.010578	0.965083	4.72813	2.6258	7.38872	1.74772	0.768171	3.33785	0.127171	0.015298	0.382538	No cases	No cases	No cases
CAF	Central African Republic	126.53	27.3577	322.545	59.0812	13.338	146.949	61.5437	8.21045	202.65	6.21881	0.232489	22.5448	35.4926	-67.999	185.831	74.1292	-10.2966	216.717	176.286	45.6944	418.898	0.49325	0.010926	2.13278	51.9983	8.66109	142.18	186.334	3.01573	527.371	105.473	32.1066	274.443	74.6557	17.0318	179.766	170.151	65.7935	361.13	29.1374	2.96732	77.94
TCD	Chad	180.845	55.8602	366.521	103.628	26.1478	213.4	80.8386	11.6925	277.542	7.55509	0.34367	27.4227	59.7693	-105.27	279.051	102.033	-14.2375	294.764	246.097	87.5847	499.546	0.850644	0.028753	3.4839	71.8544	11.942	201.308	266.423	4.58169	740.232	124.459	51.5987	235.782	101.891	22.5539	243.096	231.149	93.9379	450.06	37.5208	4.1807	101.962
CHL	Chile	2.77241	1.23306	5.40494	0.298755	0.014015	0.740504	0.005944	0.001081	0.017477	0.006338	6.9e-05	0.034756	Sufficient data not available	Sufficient data not available	Sufficient data not available	Sufficient data not available	Sufficient data not available	Sufficient data not available	0.018295	0.002886	0.059663	0.044793	0.00248	0.141785	3.6236	0.493364	10.2451	0.310273	0.010603	0.96774	4.7868	2.65647	7.47988	1.8135	0.790655	3.41248	0.129698	0.015481	0.390891	No cases	No cases	No cases
CHN	China	0.99145	0.415992	1.90238	0.033329	0.003228	0.107053	0.215361	0.008277	0.817145	0.039135	0.000963	0.177971	0.0812718	-0.129296	0.428516	0.0623626	-0.00243343	0.204114	0.132828	0.01574	0.327865	0.003425	0.000171	0.012531	0.987768	0.19579	1.86214	1.12017	0.045161	3.1882	0.91874	0.40172	1.66815	0.099838	0.02161	0.332374	0.298005	0.041149	0.76552	No cases	No cases	No cases
COL	Colombia	2.7343	0.859929	5.47869	0.268022	0.014701	0.903721	0.477164	0.065208	1.48648	0.206562	0.006158	0.830473	0.717561	-1.43772	3.12039	0.343402	0.0015505	1.28421	1.1563	0.219622	3.13691	0.078567	0.002377	0.32975	0.832907	0.111943	2.25005	0.534484	0.017768	1.57661	1.44505	0.436242	3.45409	2.50924	0.497309	6.99057	1.41786	0.213835	4.14005	No cases	No cases	No cases
COM	Comoros	45.3326	11.5202	97.3865	22.9615	5.94826	50.1896	27.2058	5.14177	92.2886	2.06172	0.052056	9.08574	13.5356	-23.6072	70.739	10.6748	-1.14688	31.9768	65.0559	27.8147	128.396	0.493319	0.029082	1.72419	17.675	2.78047	44.8297	75.3756	1.45317	183.321	32.5071	14.3735	63.8931	33.2038	10.7009	74.5849	54.1269	22.9775	102.158	8.76492	1.02624	24.7787
COG	Congo	29.7463	7.52723	63.0352	14.6374	3.36412	35.1077	15.0651	2.91131	48.4621	1.51126	0.04452	6.08354	9.08893	-14.6618	45.0409	6.88698	-0.520473	21.2031	41.6379	16.8772	81.7406	0.521966	0.029706	1.90735	11.137	1.69214	29.9399	44.5815	0.970016	122.499	20.1542	9.0584	36.9603	24.7914	8.30607	55.8273	37.0502	14.8703	72.2693	6.69755	0.818597	17.3162
COK	Cook Islands	1.60065	0.758858	3.19265	0.164311	0.020891	0.413977	0.006448	0.000819	0.019109	0.004472	3.51e-05	0.025344	Sufficient data not available	Sufficient data not available	Sufficient data not available	Sufficient data not available	Sufficient data not available	Sufficient data not available	0.00875	0.000782	0.031874	0.027119	0.001745	0.09617	2.2788	0.304896	5.38233	0.450957	0.012671	1.7018	2.89557	1.24238	5.45834	0.495602	0.112385	1.2786	0.055582	0.003718	0.185338	No cases	No cases	No cases
CRI	Costa Rica	2.75156	0.857023	5.39903	0.207265	0.013481	0.633138	0.471177	0.066619	1.5067	0.190638	0.006571	0.771751	0.576499	-1.2395	2.75378	0.288403	0.0290199	0.854473	1.28592	0.255233	3.05976	0.161678	0.006103	0.676893	0.744894	0.096541	1.93956	0.311936	0.01029	0.960783	1.03557	0.397641	2.01945	4.86191	0.952573	12.593	1.55889	0.24388	4.67684	No cases	No cases	No cases
CIV	Côte d'Ivoire	67.0713	18.4125	131.402	34.148	8.79652	74.2045	24.4265	4.74236	70.415	3.78766	0.106861	15.0205	22.7273	-43.3856	115.6	15.3705	-1.92148	44.9042	82.4666	35.5166	154.914	0.461415	0.026467	1.73903	24.6685	4.02158	61.5915	94.8404	1.75362	229.76	43.0736	20.309	79.6128	37.8349	13.6212	78.5928	84.414	37.776	154.632	14.5056	1.49848	36.1347
HRV	Croatia	5.22778	2.01793	9.45433	0.12448	0.017146	0.363566	0.007088	0.001451	0.020918	0.005353	5.7e-05	0.023741	Sufficient data not available	Sufficient data not available	Sufficient data not available	Sufficient data not available	Sufficient data not available	Sufficient data not available	0.017561	0.002489	0.059465	0.02711	0.001206	0.092893	5.66972	0.586893	14.6339	0.239613	0.018352	1.13876	6.49491	3.63656	10.5469	1.06462	0.135187	3.01399	0.047977	0.007676	0.143696	No cases	No cases	No cases
CUB	Cuba	1.72478	0.390535	3.86846	0.164466	0.007078	0.636392	0.673233	0.052726	2.2692	0.098635	0.002535	0.460026	0.383518	-0.74077	1.86713	0.236183	0.0187805	0.670026	1.18318	0.254014	2.89577	0.117845	0.002707	0.586891	0.611773	0.063885	1.72776	0.354546	0.010041	1.08521	1.00809	0.28735	2.41192	4.44073	0.755345	13.2524	1.0459	0.14288	3.32843	No cases	No cases	No cases
CYP	Cyprus	5.40054	2.09278	9.77071	0.127599	0.017599	0.372809	0.007088	0.001451	0.020918	0.005357	5.71e-05	0.023754	Sufficient data not available	Sufficient data not available	Sufficient data not available	Sufficient data not available	Sufficient data not available	Sufficient data not available	0.017561	0.002489	0.059465	0.02711	0.001206	0.092893	5.77968	0.595915	14.9506	0.240828	0.018428	1.14507	6.64754	3.72165	10.7987	1.17951	0.151246	3.2861	0.049743	0.007885	0.149215	No cases	No cases	No cases
CZE	Czechia	5.2719	2.03059	9.53675	0.125375	0.017276	0.366219	0.007088	0.001451	0.020918	0.005356	5.7e-05	0.023752	Sufficient data not available	Sufficient data not available	Sufficient data not available	Sufficient data not available	Sufficient data not available	Sufficient data not available	0.017561	0.002489	0.059465	0.02711	0.001206	0.092893	5.69944	0.589331	14.7195	0.240002	0.018377	1.14078	6.54192	3.66276	10.6244	1.06698	0.13529	3.02555	0.048451	0.007732	0.145177	No cases	No cases	No cases
PRK	Democratic People's Republic of Korea	3.01145	1.2568	6.19712	0.312569	0.042519	0.833003	0.669834	0.096982	2.12863	0.170864	0.004228	0.579822	0.805605	-1.32217	3.75372	0.305817	0.0250552	0.977355	1.49407	0.460197	3.31702	0.160856	0.006376	0.556568	1.29823	0.036016	3.37715	1.91568	0.00538	6.76392	1.26537	0.512056	2.43316	4.32909	1.06235	11.2485	2.51835	0.28004	6.12877	No cases	No cases	No cases
COD	Democratic Republic of the Congo	91.0225	24.4596	187.967	50.7506	13.3462	108.699	27.0508	4.90874	91.647	4.80584	0.201804	19.7626	32.6037	-58.0043	146.813	49.9807	-8.56096	133.437	110.173	40.6536	211.629	0.58275	0.018684	2.29743	34.3678	5.65326	96.7196	112.989	1.9207	300.55	56.5862	25.0986	109.87	47.4314	12.2429	115.982	121.298	46.9898	232.454	22.0094	2.53199	62.6463
DNK	Denmark	5.29175	2.03919	9.57636	0.125936	0.017358	0.367879	0.007088	0.001451	0.020918	0.005355	5.7e-05	0.023746	Sufficient data not available	Sufficient data not available	Sufficient data not available	Sufficient data not available	Sufficient data not available	Sufficient data not available	0.017561	0.002489	0.059465	0.02711	0.001206	0.092893	5.73574	0.59231	14.8241	0.240137	0.018385	1.14149	6.56323	3.67464	10.6596	1.08445	0.138133	3.06171	0.048821	0.007776	0.146335	No cases	No cases	No cases
DJI	Djibouti	73.1072	30.6522	149.177	11.2631	1.18717	35.6463	21.9824	3.81056	73.4292	4.43137	0.135398	18.8296	35.1798	-61.4857	160.859	22.6176	-2.86965	64.3642	72.0938	24.8555	152.377	0.645086	0.027635	2.84076	19.6321	4.80136	44.3023	5.40792	1.85e-06	62.8254	27.9947	8.97076	61.0031	49.2477	14.3421	127.565	74.001	2.13178	172.454	37.7898	6.68453	107.871
DMA	Dominica	1.98226	0.578308	4.29149	0.179322	0.011867	0.555898	0.916705	0.062709	3.22358	0.133776	0.00341	0.645823	0.466174	-0.761325	2.13618	0.245993	0.0121635	0.796746	1.21978	0.262849	2.93633	0.086437	0.003533	0.430291	0.643197	0.069403	1.77641	0.338049	0.010221	1.03843	1.12536	0.402941	2.23561	3.37031	0.590328	10.1457	1.19191	0.162002	3.58373	No cases	No cases	No cases
DOM	Dominican Republic	14.6314	4.14135	29.1492	1.88286	0.12955	5.70986	2.5557	0.365672	8.2706	0.966581	0.036398	3.62368	5.32288	-9.88205	23.8779	1.98	-0.25484	6.70869	5.64908	1.1221	13.3037	0.101807	0.004006	0.424144	5.134	0.612596	14.255	4.43171	0.129921	13.5305	7.59396	3.03447	15.5132	6.71539	1.52666	16.6161	7.83901	1.40645	23.5845	No cases	No cases	No cases
ECU	Ecuador	2.19076	0.669697	4.29542	0.227568	0.015779	0.719177	0.409191	0.053584	1.33951	0.122402	0.00426	0.456683	0.600489	-1.10054	2.71819	0.262685	0.00393018	0.785143	0.933885	0.201831	2.15379	0.066423	0.002686	0.280935	0.691805	0.08308	1.89815	0.513215	0.016581	1.4961	0.987569	0.39226	1.88138	2.41336	0.506407	6.65329	1.12856	0.182126	3.34311	No cases	No cases	No cases
EGY	Egypt	3.64166	1.33934	7.6397	0.421002	0.052351	1.27687	1.37801	0.262303	4.41882	0.134471	0.004323	0.537087	1.37689	-2.17207	6.09551	1.23854	0.0514859	3.16923	5.52076	2.24421	11.1519	0.29334	0.01138	1.26722	1.18255	0.269398	2.77413	0.310935	1.1e-07	3.52505	0.710457	0.176559	1.77485	6.8259	2.14539	18.2347	3.36027	0.078213	8.23364	No cases	No cases	No cases
SLV	El Salvador	4.44004	1.29507	8.9067	0.49692	0.029758	1.48555	1.12268	0.147438	3.88349	0.409361	0.014619	1.53346	1.50711	-2.44203	6.95203	0.577474	-0.0214969	1.9359	2.07945	0.417871	4.97512	0.085724	0.003415	0.359358	1.46801	0.16116	3.98539	0.925311	0.029964	2.87971	2.4794	0.987717	4.9832	3.32706	0.687331	8.41787	2.78438	0.423882	8.27851	No cases	No cases	No cases
GNQ	Equatorial Guinea	63.9663	16.2536	153.363	25.6654	5.32827	66.9925	25.702	3.20682	96.8887	2.26371	0.048369	10.1136	13.6792	-25.9106	67.9464	23.3031	-2.20457	76.4582	54.077	11.2304	133.823	0.375865	0.019228	1.6375	21.7457	3.03966	62.1494	95.5235	1.80474	243.409	37.5738	14.0194	79.4088	35.1798	8.82672	107.142	63.2871	23.4874	144.577	8.07663	0.735673	24.8307
ERI	Eritrea	63.1515	16.4366	138.829	33.2324	8.64488	75.8301	22.7841	3.28115	78.8795	6.64532	0.255067	27.85	24.8986	-46.5971	118.921	34.9302	-4.09704	97.3672	87.7994	28.2712	185.933	0.990985	0.036328	3.84726	22.2745	4.20634	56.9977	51.287	0.76715	138.938	43.0687	16.3557	89.0803	42.459	9.30721	114.935	108.661	44.6186	226.124	35.2923	4.23671	109.78
EST	Estonia	5.28001	2.05155	9.54501	0.125368	0.017275	0.366196	0.007088	0.001451	0.020918	0.005355	5.7e-05	0.023749	Sufficient data not available	Sufficient data not available	Sufficient data not available	Sufficient data not available	Sufficient data not available	Sufficient data not available	0.017561	0.002489	0.059465	0.02711	0.001206	0.092893	5.69604	0.589053	14.7097	0.239848	0.018367	1.13999	6.5319	3.65718	10.6079	1.14519	0.147346	3.2026	0.048497	0.007738	0.145323	No cases	No cases	No cases
SWZ	Eswatini	57.013	14.2608	122.394	27.7068	7.32534	60.6444	24.9049	4.58142	84.9823	4.96512	0.160516	18.9048	20.1366	-41.3805	102.58	13.154	-1.61968	39.7679	78.3739	29.303	157.219	0.69947	0.034266	2.45417	20.2915	3.42785	51.245	61.8123	1.09703	160.279	39.3033	17.7863	74.1929	39.0847	12.4238	94.9103	85.0957	35.5961	159.966	22.1498	2.13455	63.7829
ETH	Ethiopia	68.8421	18.2814	163.024	28.9394	8.43923	59.8233	18.0256	3.1149	60.1611	3.79541	0.129404	17.0986	19.6041	-34.6392	91.7043	29.2325	-3.09158	76.5656	69.8313	27.5886	132.184	0.813695	0.025708	3.25119	19.5399	3.51693	50.1563	56.6054	1.01928	146.04	40.0504	12.5527	87.39	33.7509	8.82753	81.9378	80.9045	29.9577	163.809	19.0911	2.32885	53.2392
FJI	Fiji	18.7865	6.92557	38.285	1.07622	0.078128	3.4395	2.99624	0.099806	12.3364	1.63772	0.056132	7.83049	3.20859	-6.61832	18.9173	1.62986	-0.167281	5.29643	3.44799	0.291612	10.0042	0.081616	0.003647	0.343727	15.7939	3.04362	32.56	13.2502	0.552858	42.2628	12.933	4.57717	28.7367	2.41643	0.314338	10.4189	8.82739	1.07886	26.2199	No cases	No cases	No cases
FIN	Finland	5.26713	2.02226	9.52834	0.125663	0.017318	0.367071	0.007088	0.001451	0.020918	0.005353	5.7e-05	0.023737	Sufficient data not available	Sufficient data not available	Sufficient data not available	Sufficient data not available	Sufficient data not available	Sufficient data not available	0.017561	0.002489	0.059465	0.02711	0.001206	0.092893	5.72151	0.591142	14.7831	0.240003	0.018377	1.14079	6.54968	3.66709	10.6372	1.09157	0.139405	3.07495	0.048662	0.007757	0.145836	No cases	No cases	No cases
FRA	France	5.25752	2.02634	9.50167	0.125311	0.017267	0.366029	0.007088	0.001451	0.020918	0.005354	5.7e-05	0.023742	Sufficient data not available	Sufficient data not available	Sufficient data not available	Sufficient data not available	Sufficient data not available	Sufficient data not available	0.017561	0.002489	0.059465	0.02711	0.001206	0.092893	5.71782	0.590839	14.7724	0.2398	0.018364	1.13974	6.52766	3.65481	10.6009	1.06797	0.135644	3.02169	0.048493	0.007737	0.145309	No cases	No cases	No cases
GAB	Gabon	28.9936	6.62358	71.2485	12.8294	3.08739	35.1342	28.4386	4.72363	88.0593	1.24422	0.027724	5.12621	5.41557	-11.2262	27.7387	10.8485	-0.911171	36.5555	27.4827	4.8513	71.7757	0.362369	0.016383	1.45547	11.3942	1.8019	34.8832	47.7861	0.981203	118.601	21.1809	6.77633	52.5814	27.3499	5.9152	85.6084	34.6551	13.3745	75.3548	4.8511	0.527523	14.1324
GMB	Gambia	45.9099	11.1247	98.8909	26.8182	8.16378	55.8924	7.95803	0.88485	30.0545	2.53528	0.107768	9.9857	17.0182	-30.1186	83.2726	27.3112	-3.34211	80.6651	52.0131	14.7707	111.521	0.562651	0.02129	2.21557	14.3462	2.29407	39.2836	42.1053	0.734004	115.947	25.9246	8.81606	54.9837	27.9146	4.69001	84.1079	63.797	24.0577	128.543	12.8661	1.50377	39.0925
GEO	Georgia	1.02831	0.471169	2.04208	0.120532	0.00864	0.479193	0.236216	0.026023	0.828066	0.077438	0.002021	0.284358	0.233582	-0.375635	1.11355	0.215909	0.00446667	0.654803	0.624031	0.174171	1.4136	0.040365	0.001265	0.164097	0.419894	0.065674	1.04562	0.370875	0.016924	2.07151	0.518222	0.234045	1.08304	1.51995	0.067248	6.71993	0.345302	0.073136	0.901108	No cases	No cases	No cases
DEU	Germany	5.28198	2.10224	9.53667	0.124457	0.017143	0.363497	0.007088	0.001451	0.020918	0.005356	5.71e-05	0.023752	Sufficient data not available	Sufficient data not available	Sufficient data not available	Sufficient data not available	Sufficient data not available	Sufficient data not available	0.017561	0.002489	0.059465	0.02711	0.001206	0.092893	5.65803	0.585934	14.6002	0.239464	0.018343	1.13799	6.48415	3.63056	10.5291	1.05823	0.134275	2.99672	0.048027	0.007682	0.143852	No cases	No cases	No cases
GHA	Ghana	35.2885	8.39403	80.4765	11.6417	2.82019	28.2462	11.8981	2.08865	40.6097	2.81191	0.081395	11.924	12.1256	-23.1664	61.3611	9.26159	-0.927353	31.1416	66.3026	19.2007	162.419	0.394416	0.017839	1.39804	11.0375	1.77741	28.244	35.3646	0.711987	87.9648	23.8567	8.85973	51.5903	26.0396	6.01748	80.4973	47.0057	16.9982	97.6256	10.3977	1.05325	30.7341
GRC	Greece	5.27738	2.09136	9.5263	0.124434	0.017139	0.36343	0.007088	0.001451	0.020918	0.005353	5.7e-05	0.023739	Sufficient data not available	Sufficient data not available	Sufficient data not available	Sufficient data not available	Sufficient data not available	Sufficient data not available	0.017561	0.002489	0.059465	0.02711	0.001206	0.092893	5.66309	0.586349	14.6148	0.239411	0.01834	1.13772	6.48098	3.62879	10.5239	1.08794	0.139225	3.06016	0.048018	0.007681	0.143825	No cases	No cases	No cases
GRD	Grenada	2.11844	0.679606	4.45041	0.124987	0.00794	0.416604	0.45862	0.035825	1.48556	0.068271	0.001688	0.30034	0.231619	-0.850554	1.3827	0.210907	0.0214427	0.639782	1.23742	0.273755	2.9715	0.186689	0.007682	0.939118	0.579005	0.06998	1.56901	0.22006	0.006425	0.684404	0.641346	0.237466	1.27018	6.34757	1.04746	19.9751	1.04847	0.134962	3.23703	No cases	No cases	No cases
GTM	Guatemala	23.4018	4.96919	54.7878	2.30621	0.116266	7.88012	5.94451	0.708785	20.6867	1.85127	0.064619	6.97831	8.66449	-15.4585	38.9396	3.12323	-0.340652	10.4011	10.7062	1.75633	28.9479	0.153485	0.005221	0.646808	8.69403	0.989843	23.9863	6.51204	0.205304	20.2075	11.2722	2.67	26.6735	10.7008	1.92063	30.9045	14.2723	2.11186	42.8973	No cases	No cases	No cases
GIN	Guinea	117.596	32.2813	238.541	61.967	16.2506	136.505	66.03	11.0788	208.957	4.98347	0.13081	20.3396	35.9523	-64.0388	190.305	28.1977	-3.66383	85.451	162.477	65.5726	322.651	0.454	0.026771	1.64972	46.5686	7.69769	117.066	209.296	4.31041	483.764	84.7156	38.2784	165.347	68.5419	22.6925	152.757	137.098	60.5925	248.433	19.2885	2.26016	53.8557
GNB	Guinea-Bissau	106.294	28.1586	253.236	48.5942	10.6561	111.199	23.015	3.99472	82.2861	5.60382	0.226256	22.7064	33.1703	-68.829	163.547	64.8396	-12.5811	202.45	136.642	40.7575	313.663	0.677579	0.025881	2.84897	32.9116	5.27752	93.369	95.5361	1.48218	262.126	56.3364	17.1316	151.118	45.6189	8.30834	153.488	120.632	50.1985	247.074	29.2017	3.10826	104.467
GUY	Guyana	2.74704	1.21433	5.45023	0.305156	0.014332	0.75475	0.005944	0.001081	0.017477	0.006341	6.91e-05	0.034773	Sufficient data not available	Sufficient data not available	Sufficient data not available	Sufficient data not available	Sufficient data not available	Sufficient data not available	0.018295	0.002886	0.059663	0.044793	0.00248	0.141785	3.69799	0.501724	10.462	0.311753	0.010653	0.973007	4.88201	2.70624	7.628	1.93888	0.825509	3.70833	0.133202	0.015735	0.402479	No cases	No cases	No cases
HTI	Haiti	59.7805	19.1617	127.091	4.38393	0.26918	16.0773	12.2881	1.87103	44.2626	4.53358	0.317624	15.8582	18.6651	-31.8907	98.7359	8.21121	-0.803175	26.9678	17.8718	1.50108	48.0955	0.076997	0.002254	0.351596	23.3382	3.06176	67.6926	19.1937	0.619841	57.7292	28.2753	10.9914	60.2596	19.5069	4.50064	55.5345	29.7976	2.92547	84.6219	7.89833	0.933186	25.2624
HND	Honduras	12.0622	4.56952	23.6833	0.784597	0.052156	2.63726	2.82724	0.345634	9.37546	1.52184	0.121535	5.29017	3.89454	-6.94571	17.6104	1.64426	-0.0943686	5.32358	4.10881	0.360271	11.4953	0.107413	0.002747	0.467805	4.42263	0.58837	12.4337	2.63989	0.092648	7.73295	5.93428	2.25318	13.0626	6.19915	1.36022	17.8594	7.30342	0.621971	20.961	No cases	No cases	No cases
HUN	Hungary	5.28595	2.03525	9.56295	0.125652	0.017316	0.367038	0.007088	0.001451	0.020918	0.005355	5.7e-05	0.023748	Sufficient data not available	Sufficient data not available	Sufficient data not available	Sufficient data not available	Sufficient data not available	Sufficient data not available	0.017561	0.002489	0.059465	0.02711	0.001206	0.092893	5.71449	0.590566	14.7629	0.240113	0.018384	1.14136	6.55527	3.67021	10.6465	1.06954	0.135569	3.03421	0.048628	0.007753	0.145732	No cases	No cases	No cases
ISL	Iceland	5.39375	2.09001	9.75395	0.127495	0.017584	0.372501	0.007088	0.001451	0.020918	0.005355	5.7e-05	0.023746	Sufficient data not available	Sufficient data not available	Sufficient data not available	Sufficient data not available	Sufficient data not available	Sufficient data not available	0.017561	0.002489	0.059465	0.02711	0.001206	0.092893	5.79225	0.596946	14.9869	0.240803	0.018427	1.14494	6.64195	3.71854	10.7895	1.10531	0.141109	3.11465	0.049676	0.007877	0.149004	No cases	No cases	No cases
IND	India	33.1517	11.8505	69.4423	5.49165	0.658559	14.9922	4.34114	0.517261	17.9671	6.64413	0.200118	22.8079	10.9983	-16.943	47.871	3.16578	-0.177449	9.8581	12.1942	3.18974	32.5386	0.538333	0.020721	1.81416	13.0196	0.366645	37.2056	15.8761	0.051034	53.1306	18.002	6.57933	37.2282	19.7604	4.55413	52.5126	39.9432	4.98599	101.668	31.2753	3.51107	94.6005
IDN	Indonesia	12.7613	3.9962	29.7992	1.78168	0.170948	5.92065	7.53812	0.960607	27.4529	2.0249	0.04219	7.6439	6.79095	-11.152	32.7348	2.84207	-0.162627	9.32217	15.0691	4.05898	38.2281	0.123526	0.004337	0.564165	10.5612	1.38283	27.4987	14.3797	0.091936	48.4817	11.0867	3.49818	24.7233	8.62932	0.920132	30.7349	11	0.600711	39.0622	No cases	No cases	No cases
IRN	Iran (Islamic Republic of)	1.40131	0.492508	3.26641	0.161305	0.018621	0.497953	0.494951	0.075681	1.72813	0.047374	0.001464	0.19019	0.311624	-0.608004	1.52303	0.392693	0.0374471	1.10871	1.82797	0.72663	3.64077	0.138502	0.005228	0.577569	0.356524	0.083245	0.787217	0.077766	2.85e-08	0.926554	0.617483	0.215973	1.55357	5.72698	1.41427	16.0914	1.45634	0.03824	3.49898	No cases	No cases	No cases
IRQ	Iraq	8.49527	4.13581	15.421	1.22959	0.158161	3.75051	1.88932	0.348725	6.25314	0.320922	0.011678	1.36223	3.33319	-5.33375	15.1762	2.44894	-0.115253	6.53567	7.62582	3.17546	14.795	0.185925	0.005206	0.80488	2.22953	0.581035	5.26762	0.691884	2.89e-07	7.73014	2.68567	0.972628	5.65833	8.46659	2.66594	20.6779	7.05399	0.172	16.2559	2.63527	0.493776	7.45379
IRL	Ireland	5.33853	2.07096	9.65167	0.126359	0.017419	0.369134	0.007088	0.001451	0.020918	0.005354	5.7e-05	0.023743	Sufficient data not available	Sufficient data not available	Sufficient data not available	Sufficient data not available	Sufficient data not available	Sufficient data not available	0.017561	0.002489	0.059465	0.02711	0.001206	0.092893	5.76011	0.594309	14.8943	0.240287	0.018395	1.14226	6.58562	3.68713	10.6966	1.12988	0.145525	3.17092	0.049038	0.007802	0.147013	No cases	No cases	No cases
ISR	Israel	5.43316	2.09019	9.82547	0.128568	0.01774	0.375679	0.007088	0.001451	0.020918	0.005357	5.71e-05	0.023757	Sufficient data not available	Sufficient data not available	Sufficient data not available	Sufficient data not available	Sufficient data not available	Sufficient data not available	0.017561	0.002489	0.059465	0.02711	0.001206	0.092893	5.8706	0.603374	15.2126	0.24116	0.018449	1.1468	6.69301	3.747	10.8737	1.12347	0.143768	3.15973	0.050287	0.007949	0.150915	No cases	No cases	No cases
ITA	Italy	5.28491	2.12045	9.5357	0.123764	0.017042	0.361444	0.007088	0.001451	0.020918	0.005352	5.7e-05	0.023737	Sufficient data not available	Sufficient data not available	Sufficient data not available	Sufficient data not available	Sufficient data not available	Sufficient data not available	0.017561	0.002489	0.059465	0.02711	0.001206	0.092893	5.63347	0.583919	14.5295	0.239153	0.018324	1.13638	6.44895	3.61093	10.471	1.08093	0.138314	3.03999	0.04764	0.007636	0.142644	No cases	No cases	No cases
JAM	Jamaica	3.1948	0.834196	6.97317	0.350272	0.023092	1.14335	1.58031	0.124449	5.70327	0.228393	0.005876	1.02796	0.912561	-1.59455	4.36566	0.435498	-0.00358134	1.3567	1.92357	0.378091	4.90794	0.084603	0.003482	0.415878	1.13892	0.134607	2.9117	0.764596	0.021525	2.28738	2.05914	0.72392	4.37877	4.01267	0.694378	12.113	1.9608	0.266919	5.68535	No cases	No cases	No cases
JPN	Japan	1.86267	0.907176	3.50648	0.161387	0.020563	0.406266	0.006448	0.000819	0.019109	0.004471	3.51e-05	0.025338	Sufficient data not available	Sufficient data not available	Sufficient data not available	Sufficient data not available	Sufficient data not available	Sufficient data not available	0.00875	0.000782	0.031874	0.027119	0.001745	0.09617	2.24576	0.300467	5.25966	0.448587	0.012599	1.6914	2.83974	1.21922	5.35067	0.487794	0.110738	1.25944	0.054217	0.003629	0.180829	No cases	No cases	No cases
JOR	Jordan	2.1565	1.00185	3.97973	0.213166	0.022755	0.748474	0.279643	0.041789	0.826338	0.074589	0.002488	0.402573	0.579128	-1.20052	2.42733	0.506738	0.052024	1.27135	1.82979	0.767853	3.52819	0.198108	0.005592	0.862746	0.457648	0.111375	0.992607	0.10672	4.36e-08	1.33388	0.456469	0.150482	0.920444	3.36304	0.890284	9.53148	1.73121	0.048824	4.11592	No cases	No cases	No cases
KAZ	Kazakhstan	1.18407	0.493301	2.37367	0.155272	0.010826	0.59921	0.365425	0.036579	1.24384	0.050941	0.001188	0.208791	0.245856	-0.378593	1.24078	0.262836	-0.00119	0.760072	0.771503	0.21738	1.82175	0.035862	0.001087	0.144306	0.549034	0.087794	1.52569	0.678748	0.03174	3.79332	0.666389	0.303833	1.50556	1.66865	0.080577	7.05164	0.330618	0.072043	0.795731	No cases	No cases	No cases
KEN	Kenya	43.7537	10.3382	92.5276	15.2234	3.81009	33.7644	6.93345	0.975745	25.4614	2.46976	0.076789	10.2833	11.3996	-23.9352	56.5343	6.949	-0.487024	20.3776	36.9113	13.1969	81.3242	0.917392	0.040596	3.05678	11.9774	2.22336	29.2061	36.6735	0.800242	96.3893	18.3571	8.14115	36.4414	28.5098	7.17792	76.5973	47.2726	19.1064	92.6502	10.0768	1.07998	31.7909
KIR	Kiribati	73.7777	24.4278	142.738	8.58902	0.745537	28.1314	8.61865	0.250278	44.1471	5.51157	0.14459	27.2891	24.994	-44.6613	120.793	7.41641	-1.1916	27.7508	13.8788	1.25966	44.0867	0.192744	0.008399	0.757126	53.3823	6.67792	125.281	58.0024	2.36036	185.888	47.5295	15.2818	106.758	9.09425	1.00142	31.72	45.4276	2.11314	142.711	No cases	No cases	No cases
KWT	Kuwait	3.54125	0.979364	11.423	0.154571	0.020849	0.395764	0.006189	0.00087	0.017396	0.003702	1.42e-05	0.023056	Sufficient data not available	Sufficient data not available	Sufficient data not available	Sufficient data not available	Sufficient data not available	Sufficient data not available	0.024175	0.003961	0.078038	0.045037	0.001075	0.190067	3.25096	0.444533	8.8246	0.066713	1.08e-08	0.677621	4.33457	1.58911	9.78138	1.52207	0.561897	3.26344	0.067721	0.003363	0.255299	No cases	No cases	No cases
KGZ	Kyrgyzstan	3.87459	1.40603	7.75163	0.621409	0.034605	2.6218	0.718785	0.083282	2.60145	0.263467	0.00875	1.15585	1.16532	-1.91874	5.33879	0.920572	-0.0741294	3.24506	2.06854	0.507135	5.28167	0.045779	0.001282	0.200533	1.60577	0.173586	3.98633	1.95063	0.148995	9.35375	2.12201	0.857672	4.70954	2.27555	0.141214	9.3046	1.40124	0.243576	3.72341	No cases	No cases	No cases
LAO	Lao People's Democratic Republic	33.88	13.2256	70.4436	4.09295	0.379283	14.3693	5.66176	0.196222	24.496	1.19796	0.032062	5.18499	9.53412	-12.9126	53.926	3.38632	-0.349377	11.4319	6.85139	0.756885	21.9173	0.133013	0.005758	0.471509	26.8497	3.30268	59.1475	40.801	1.90947	126.302	22.6635	8.91668	44.7516	5.11343	0.567623	16.6753	16.0048	0.872548	46.9748	No cases	No cases	No cases
LVA	Latvia	5.24741	2.04345	9.48401	0.124631	0.017168	0.364014	0.007088	0.001451	0.020918	0.005356	5.7e-05	0.023749	Sufficient data not available	Sufficient data not available	Sufficient data not available	Sufficient data not available	Sufficient data not available	Sufficient data not available	0.017561	0.002489	0.059465	0.02711	0.001206	0.092893	5.66923	0.586853	14.6325	0.239532	0.018347	1.13834	6.49588	3.63709	10.5485	1.14087	0.1468	3.18975	0.048089	0.007689	0.144046	No cases	No cases	No cases
LBN	Lebanon	2.97539	1.11395	6.46376	0.309385	0.032877	1.01997	1.78078	0.358293	5.2758	0.100566	0.002752	0.428928	0.648266	-1.26105	3.00057	0.857045	0.0946555	2.39864	3.89982	1.49937	8.34496	0.221123	0.007782	1.11316	0.633085	0.144333	1.47614	0.123448	4.45e-08	1.35574	1.14186	0.314242	2.99343	5.84386	1.46967	15.749	2.53019	0.068901	6.20009	No cases	No cases	No cases
LSO	Lesotho	87.9125	23.4912	193.005	43.7294	11.2825	97.5729	44.6032	8.89413	149.626	7.81949	0.24126	31.6033	31.8702	-66.9827	169.409	20.8009	-2.46743	62.4894	126.561	49.358	250.094	0.666787	0.036038	2.32048	32.2619	5.34149	83.7436	98.9897	1.96267	242.516	64.7501	30.2935	121.054	55.7559	18.1706	125.927	134.854	53.6055	248.982	35.0059	3.2227	94.3018
LBR	Liberia	48.7293	14.573	90.9552	26.0623	7.193	55.5694	15.7621	2.62928	58.0232	3.31536	0.137582	12.554	17.5149	-32.1802	83.0991	26.4786	-2.88188	70.5241	63.2882	24.6206	125.163	0.921008	0.031159	3.49933	17.58	3.12151	45.2887	50.731	0.855756	137.447	30.7201	13.4327	57.0946	33.8762	8.84191	82.9658	71.9497	29.7719	136.242	17.5134	1.97202	50.5664
LBY	Libya	3.33184	1.53132	6.48513	0.485179	0.045555	1.53653	0.60866	0.099079	1.77097	0.137423	0.005607	0.66007	1.03253	-1.76453	4.61121	0.780899	0.0357532	2.14801	3.03118	1.02826	6.85499	0.186666	0.005441	0.860483	0.763545	0.215042	1.81303	0.178079	6.61e-08	2.05125	1.162	0.240023	3.34921	4.85942	1.34607	12.7565	2.94293	0.089825	7.21554	No cases	No cases	No cases
LTU	Lithuania	5.2549	2.04507	9.49841	0.124826	0.017196	0.364591	0.007088	0.001451	0.020918	0.005356	5.7e-05	0.023751	Sufficient data not available	Sufficient data not available	Sufficient data not available	Sufficient data not available	Sufficient data not available	Sufficient data not available	0.017561	0.002489	0.059465	0.02711	0.001206	0.092893	5.67042	0.586951	14.6359	0.239587	0.018351	1.13863	6.50393	3.64158	10.5617	1.1196	0.144167	3.14141	0.048213	0.007704	0.144434	No cases	No cases	No cases
LUX	Luxembourg	5.34045	2.07572	9.65735	0.126398	0.017425	0.369251	0.007088	0.001451	0.020918	0.005355	5.7e-05	0.023748	Sufficient data not available	Sufficient data not available	Sufficient data not available	Sufficient data not available	Sufficient data not available	Sufficient data not available	0.017561	0.002489	0.059465	0.02711	0.001206	0.092893	5.73522	0.592267	14.8226	0.240288	0.018395	1.14227	6.58437	3.68643	10.6945	1.1183	0.143615	3.13929	0.049086	0.007807	0.147162	No cases	No cases	No cases
MDG	Madagascar	88.655	13.7562	219.45	52.8739	15.4152	106.745	34.4635	6.24207	122.088	6.0657	0.231612	24.3846	35.0509	-60.5806	165.109	45.306	-5.9897	131.413	126.888	47.6992	259.965	0.996063	0.03251	4.17186	35.7859	6.21448	89.565	114.214	1.73807	323.842	53.9306	15.6101	133.153	57.4767	15.3593	140.66	137.913	51.323	276.521	31.025	3.24756	85.47
MWI	Malawi	46.2578	10.8993	109.603	27.369	6.18642	64.35	22.2491	3.96794	74.5731	5.12196	0.208335	22.4844	19.2289	-38.5442	87.3781	29.4452	-3.86726	83.8794	77.3932	25.1284	190.548	0.660394	0.027432	2.79778	17.1678	2.8404	45.9422	42.4328	0.631833	121.237	34.3226	10.4993	82.1878	28.407	5.46996	77.1778	80.7725	31.2907	167.499	23.946	2.40742	74.5994
MYS	Malaysia	3.19388	1.08424	6.94602	0.150081	0.013162	0.512288	0.98297	0.039114	4.10325	0.178089	0.005044	0.726802	0.325873	-0.755854	2.09201	0.292389	0.0122498	0.864096	0.93826	0.101069	2.64515	0.081967	0.003581	0.354518	3.09566	0.574491	6.08386	2.15601	0.090976	6.96952	2.61528	0.738449	6.60671	1.33893	0.187	6.07175	1.47928	0.190692	4.22304	No cases	No cases	No cases
MDV	Maldives	3.19077	1.34021	5.98822	0.223062	0.022869	0.713568	1.08296	0.140924	3.61549	0.297504	0.005443	1.11949	0.767089	-1.51389	4.13245	0.43894	0.0424051	1.37615	2.4171	0.79394	5.29655	0.125175	0.004419	0.491168	1.51299	0.212155	3.88081	1.32245	0.008743	4.41841	1.42867	0.591297	2.89215	2.76294	0.361703	8.03418	1.87937	0.096533	6.42486	No cases	No cases	No cases
MLI	Mali	127.972	30.8665	285.803	86.396	24.3915	195.774	27.0647	3.24942	94.6344	7.63603	0.342538	31.8594	52.0024	-89.8295	256.773	84.7777	-14.4497	230.658	152.787	45.3838	323.922	1.15022	0.04132	4.43852	43.1335	5.90586	110.02	142.999	2.26383	378.841	67.5141	24.8121	142.822	65.5395	14.1869	191.478	176.483	76.0182	343.494	34.74	3.64068	105.683
MLT	Malta	5.40748	2.1043	9.77836	0.127577	0.017596	0.372743	0.007088	0.001451	0.020918	0.005356	5.7e-05	0.023751	Sufficient data not available	Sufficient data not available	Sufficient data not available	Sufficient data not available	Sufficient data not available	Sufficient data not available	0.017561	0.002489	0.059465	0.02711	0.001206	0.092893	5.76981	0.595105	14.9222	0.240787	0.018426	1.14486	6.64602	3.7208	10.7962	1.10792	0.141525	3.12154	0.049733	0.007884	0.149183	No cases	No cases	No cases
MHL	Marshall Islands	13.0379	4.57039	30.3327	0.753054	0.05917	2.56327	2.58397	0.101128	10.0487	0.809344	0.030168	3.81934	1.987	-4.3502	12.1766	1.13892	-0.114125	3.90644	2.49552	0.208129	7.48939	0.052362	0.002483	0.214866	11.5377	1.7758	25.4381	11.2993	0.361651	38.4639	9.3585	3.09966	24.2293	1.69965	0.239544	7.28411	5.42306	0.635011	16.2002	No cases	No cases	No cases
MRT	Mauritania	44.8054	12.3708	87.6649	21.9481	6.15245	48.0226	15.2329	3.08616	43.7047	2.47695	0.075881	9.24188	14.4908	-28.8751	71.5402	10.0216	-1.00642	28.792	54.9796	24.2262	105.451	0.678229	0.036419	2.45635	16.0786	2.55058	41.5373	60.2592	1.32687	151.595	27.5308	13.1137	50.5801	31.1071	11.7245	67.7658	56.0741	25.0075	102.42	10.2058	1.06627	26.9051
MUS	Mauritius	1.77448	0.648338	3.65428	0.367302	0.079423	1.01196	0.204181	0.034468	0.615153	0.05422	0.001366	0.275864	0.18366	-0.640314	1.07708	0.427934	0.0427565	1.08568	1.35782	0.294382	2.84488	0.164798	0.008034	0.576399	0.390606	0.058283	1.09959	0.84105	0.018344	2.43185	0.447503	0.176308	0.926761	2.90523	0.721921	8.54545	1.67003	0.660698	3.28599	0.486114	0.0522166	1.58052
MEX	Mexico	4.61154	1.30577	9.46596	0.672405	0.031657	2.63769	0.799012	0.09783	2.66096	0.310652	0.011246	1.26437	1.28296	-2.27963	5.99267	0.470455	-0.0437068	1.6476	1.62695	0.297236	4.67919	0.049804	0.001467	0.225217	1.23298	0.150538	3.33384	0.90759	0.0283	2.70749	3.47291	1.01922	8.20211	3.33411	0.49837	12.525	2.10607	0.35	6.149	No cases	No cases	No cases
FSM	Micronesia (Federated States of)	13.1783	4.73965	28.2567	1.51035	0.118889	5.28924	2.15079	0.076797	9.20147	0.754307	0.017191	3.65626	4.00778	-5.65996	20.3525	1.30911	-0.191539	4.61494	2.84905	0.252994	8.68261	0.097819	0.004133	0.353207	9.90672	1.22545	23.9565	11.5111	0.491288	40.2353	8.97218	3.34457	21.008	2.33493	0.28982	7.75214	7.5952	0.329915	23.3759	No cases	No cases	No cases
MCO	Monaco	5.13672	2.03663	9.25412	0.122245	0.016821	0.356966	0.007088	0.001451	0.020918	0.005359	5.71e-05	0.023762	Sufficient data not available	Sufficient data not available	Sufficient data not available	Sufficient data not available	Sufficient data not available	Sufficient data not available	0.017561	0.002489	0.059465	0.02711	0.001206	0.092893	5.56668	0.57844	14.3371	0.238294	0.01827	1.13192	6.35134	3.55651	10.31	1.07717	0.138313	3.02622	0.046909	0.00755	0.14036	No cases	No cases	No cases
MNG	Mongolia	2.6514	1.13526	5.16183	0.30925	0.029736	1.04123	0.366769	0.012085	1.60111	0.078306	0.002462	0.349231	0.700164	-0.913676	3.74442	0.251876	-0.0299075	0.827061	0.483823	0.057366	1.4948	0.009083	0.000373	0.034783	2.02196	0.253941	4.44201	3.19066	0.142591	9.28519	1.62064	0.633266	3.11034	0.365706	0.041032	1.23371	1.12506	0.057315	3.28583	No cases	No cases	No cases
MNE	Montenegro	0.162516	0.077718	0.289951	0.006664	0.000479	0.025611	0.021846	0.002142	0.069782	0.003165	7.21e-05	0.012934	0.00806592	-0.0301276	0.0518295	0.0163987	0.00197466	0.0452678	0.068371	0.021071	0.152971	0.009951	0.000326	0.041175	0.035143	0.005232	0.09683	0.021655	0.001031	0.115445	0.030441	0.013672	0.066617	0.38803	0.019106	1.71875	0.0248	0.005074	0.065731	No cases	No cases	No cases
MAR	Morocco	3.52074	1.18082	7.59961	0.418252	0.051797	1.25228	0.611708	0.084793	1.8655	0.175462	0.004862	0.914562	1.35718	-2.75686	5.93508	0.831685	0.00868092	2.47724	2.6743	0.799721	6.47657	0.132972	0.004714	0.567525	0.756656	0.162924	1.70263	0.185432	8.1e-08	2.21639	0.983132	0.241145	2.38034	4.082	1.05242	11.3739	3.11967	0.073653	8.09794	No cases	No cases	No cases
MOZ	Mozambique	65.5563	16.6656	140.98	40.6046	12.0577	91.5611	20.1595	2.93223	75.4883	4.02983	0.153851	16.3812	24.6644	-41.4131	125.456	39.1157	-5.70768	111.245	94.1967	26.0695	213.746	0.564721	0.019593	2.23527	20.3775	2.74024	53.4073	66.6161	1.03107	185.473	37.3344	11.8075	84.8864	39.5963	7.88988	112.006	95.1982	37.2947	192.543	25.2694	3.103	78.7714
MMR	Myanmar	29.2262	10.7621	60.4209	4.24421	0.489997	12.3109	7.54195	1.23064	22.4615	2.78272	0.070063	9.95401	13.1594	-19.9059	59.9758	3.50698	-0.27885	10.9817	12.6851	3.4733	30.5471	0.145918	0.005798	0.500152	14.4069	0.358035	39.6344	26.1102	0.076787	88.1395	17.1065	6.50653	31.7854	12.2743	3.5371	30.9279	27.136	2.92069	70.803	9.95357	1.01264	28.9045
NAM	Namibia	45.0262	14.8986	88.4417	17.1279	3.79273	40.8586	19.2351	2.9365	59.5853	2.85467	0.072052	14.2778	10.8112	-20.9173	54.9606	16.2198	-1.29391	50.8248	42.035	9.53703	97.0011	0.614815	0.034556	2.404	14.708	2.35749	40.4318	48.9844	1.00832	123.626	27.6058	12.5203	51.6347	31.9774	9.14615	80.9236	55.3476	22.9907	102.793	11.9731	1.39645	33.9821
NRU	Nauru	1.65447	0.768079	3.34808	0.172685	0.021818	0.43606	0.006448	0.000819	0.019109	0.004475	3.51e-05	0.025361	Sufficient data not available	Sufficient data not available	Sufficient data not available	Sufficient data not available	Sufficient data not available	Sufficient data not available	0.00875	0.000782	0.031874	0.027119	0.001745	0.09617	2.34384	0.313613	5.57979	0.456595	0.012839	1.72759	3.03846	1.30165	5.73391	0.515731	0.116665	1.33136	0.059838	0.003994	0.199574	No cases	No cases	No cases
NPL	Nepal	15.2189	5.45221	32.1044	1.53167	0.173457	4.40619	11.1254	1.88099	30.466	2.52046	0.088809	8.44854	8.80985	-12.9736	38.5071	1.93683	-0.182532	6.8734	9.35556	2.39651	25.5008	0.119371	0.005104	0.46284	7.01782	0.173518	20.0552	10.3314	0.028934	37.0453	9.05239	3.29977	18.7584	6.82997	1.3831	20.1316	16.9838	1.78096	48.9185	9.5111	0.849013	31.851
NLD	Netherlands (Kingdom of the)	5.30969	2.07561	9.59327	0.125543	0.0173	0.366715	0.007088	0.001451	0.020918	0.005354	5.7e-05	0.023743	Sufficient data not available	Sufficient data not available	Sufficient data not available	Sufficient data not available	Sufficient data not available	Sufficient data not available	0.017561	0.002489	0.059465	0.02711	0.001206	0.092893	5.72284	0.591251	14.7869	0.240012	0.018377	1.14084	6.54622	3.66516	10.6315	1.06976	0.135807	3.02814	0.048596	0.007749	0.145631	No cases	No cases	No cases
NZL	New Zealand	1.67555	0.809186	3.25772	0.164814	0.020947	0.415303	0.006448	0.000819	0.019109	0.004472	3.51e-05	0.025347	Sufficient data not available	Sufficient data not available	Sufficient data not available	Sufficient data not available	Sufficient data not available	Sufficient data not available	0.00875	0.000782	0.031874	0.027119	0.001745	0.09617	2.27518	0.30441	5.37045	0.451049	0.012674	1.7022	2.89976	1.24411	5.46641	0.489925	0.110637	1.26533	0.055926	0.00374	0.186474	No cases	No cases	No cases
NER	Niger	209.463	58.4701	416.746	115.356	35.4059	242.969	55.4577	9.65312	183.229	14.499	0.614224	59.386	78.4254	-147.124	351.806	113.917	-15.6082	304.415	245.321	84.8136	501.608	0.787901	0.028467	2.98334	75.7124	14.8561	191.137	228.06	3.81388	576.213	127.921	58.9889	243.634	97.8076	24.8568	229.187	298.828	129.711	552.442	64.599	7.19575	198.767
NGA	Nigeria	164.133	43.5472	348.927	124.685	25.3995	344.44	205.66	22.4868	725.115	6.70003	0.187572	28.6434	46.5415	-88.8645	250.478	34.6099	-3.91514	104.392	188.081	55.5736	385.62	0.451933	0.023469	1.60565	61.1451	9.70736	163.108	305.327	5.8191	779.723	146.431	38.1848	384.732	141.619	31.7602	439.05	189.804	68.724	372.432	22.7236	2.46913	61.0833
NIU	Niue	1.59423	0.75929	3.16121	0.162576	0.020696	0.409402	0.006448	0.000819	0.019109	0.004471	3.51e-05	0.025338	Sufficient data not available	Sufficient data not available	Sufficient data not available	Sufficient data not available	Sufficient data not available	Sufficient data not available	0.00875	0.000782	0.031874	0.027119	0.001745	0.09617	2.26791	0.303436	5.3431	0.450036	0.012643	1.69776	2.86895	1.23133	5.407	0.491086	0.111345	1.26656	0.054639	0.003657	0.182223	No cases	No cases	No cases
MKD	North Macedonia	0.512371	0.171811	1.34665	0.061823	0.00252	0.260541	0.082358	0.004319	0.331461	0.023989	0.000448	0.119807	0.108455	-0.180306	0.717476	0.0997747	-0.00246544	0.386242	0.246622	0.046412	0.79567	0.012601	0.000424	0.052652	0.20206	0.021639	0.70651	0.220419	0.006911	1.03158	0.223252	0.045364	0.775376	0.52891	0.025163	2.21133	0.133475	0.014205	0.426076	No cases	No cases	No cases
NOR	Norway	5.44749	2.18891	9.82346	0.126302	0.017411	0.368964	0.007088	0.001451	0.020918	0.005354	5.7e-05	0.023742	Sufficient data not available	Sufficient data not available	Sufficient data not available	Sufficient data not available	Sufficient data not available	Sufficient data not available	0.017561	0.002489	0.059465	0.02711	0.001206	0.092893	5.74758	0.593281	14.8582	0.240248	0.018392	1.14206	6.58102	3.68456	10.689	1.08235	0.13771	3.05849	0.049023	0.0078	0.146964	No cases	No cases	No cases
OMN	Oman	3.67618	0.984772	12.0012	0.161938	0.021849	0.415854	0.006189	0.00087	0.017396	0.003706	1.42e-05	0.023082	Sufficient data not available	Sufficient data not available	Sufficient data not available	Sufficient data not available	Sufficient data not available	Sufficient data not available	0.024175	0.003961	0.078038	0.045037	0.001075	0.190067	3.35238	0.458108	9.1498	0.067274	1.09e-08	0.683801	4.50654	1.64348	10.1814	1.57701	0.580373	3.36045	0.072468	0.003567	0.273654	No cases	No cases	No cases
PAK	Pakistan	120.462	40.3153	257.058	14.9741	1.66407	46.3547	12.86	1.90501	39.81	3.98572	0.145622	20.3058	38.7089	-71.4914	170.462	28.3698	-3.90969	88.1283	73.2845	22.7033	166.917	0.959501	0.033572	4.40006	20.7283	4.91808	50.3225	5.32786	2.32e-06	58.6891	18.3562	4.8745	45.4795	37.4274	9.68458	104.177	72.409	1.92973	171.291	36.8201	6.23331	113.6
PLW	Palau	13.5445	4.62424	27.1411	0.762687	0.056943	2.73425	2.93887	0.113454	12.7341	1.33274	0.047347	6.53753	2.29295	-5.11024	13.7543	1.22591	-0.150759	3.98241	2.84595	0.23489	8.35122	0.055032	0.002681	0.238449	11.9196	2.07943	26.1525	8.90846	0.326765	31.3347	10.611	3.8947	23.3865	1.81002	0.237725	8.07626	6.87431	0.875765	19.1758	No cases	No cases	No cases
PAN	Panama	2.83417	1.2639	5.52102	0.301911	0.014171	0.747277	0.005944	0.001081	0.017477	0.00634	6.91e-05	0.034767	Sufficient data not available	Sufficient data not available	Sufficient data not available	Sufficient data not available	Sufficient data not available	Sufficient data not available	0.018295	0.002886	0.059663	0.044793	0.00248	0.141785	3.66541	0.498062	10.367	0.31097	0.010627	0.970221	4.83238	2.6803	7.55075	1.84883	0.801731	3.47106	0.131445	0.015608	0.396668	No cases	No cases	No cases
PNG	Papua New Guinea	39.304	14.2965	81.7329	4.72663	0.442247	16.1384	7.08383	0.275846	28.9678	1.5572	0.045692	6.69975	11.2219	-14.6551	59.7822	4.27759	-0.378232	17.5461	9.50489	0.922623	28.7983	0.194249	0.008506	0.697658	30.6964	4.28713	73.1185	45.0687	1.84291	139.255	25.3701	6.17548	64.5455	6.50878	0.725565	22.3663	20.1386	1.1119	59.1728	No cases	No cases	No cases
PRY	Paraguay	5.8881	1.42887	13.8707	0.762212	0.044724	2.37804	1.09115	0.137673	3.90783	0.345187	0.012559	1.39636	2.10199	-4.31558	9.52892	0.796133	-0.0701985	2.61655	2.30856	0.430292	6.19823	0.05224	0.00215	0.221471	2.08722	0.213116	7.02106	1.80503	0.046412	5.79793	3.03781	0.98324	7.02247	3.14685	0.679953	8.18098	3.07366	0.46153	9.04113	No cases	No cases	No cases
PER	Peru	5.25217	1.43505	11.0783	0.517006	0.035978	1.74443	0.594137	0.11297	1.91397	0.202309	0.005907	0.827902	1.03959	-1.93808	4.60965	0.461696	0.00716534	1.43829	1.58953	0.282577	3.98191	0.138944	0.004967	0.639935	1.18179	0.157579	3.31967	0.818607	0.025276	2.35942	1.22572	0.359222	2.78129	2.9374	0.439308	8.61505	1.80734	0.290354	5.46427	No cases	No cases	No cases
PHL	Philippines	19.516	7.39817	39.2509	2.3248	0.213915	8.26751	3.35685	0.109061	14.4237	0.71327	0.017477	3.15007	5.32639	-7.5089	29.4098	1.94068	-0.211899	6.69623	4.0125	0.44637	12.3882	0.107212	0.004487	0.392161	15.4712	1.91233	36.4994	22.6252	0.900977	70.2133	12.9707	5.03881	25.8529	3.2345	0.359359	10.6974	9.30379	0.412858	26.985	1.70436	0.109868	5.30532
POL	Poland	5.30948	2.04905	9.60616	0.126116	0.017384	0.368414	0.007088	0.001451	0.020918	0.005355	5.7e-05	0.023748	Sufficient data not available	Sufficient data not available	Sufficient data not available	Sufficient data not available	Sufficient data not available	Sufficient data not available	0.017561	0.002489	0.059465	0.02711	0.001206	0.092893	5.72373	0.591325	14.7895	0.240271	0.018394	1.14218	6.578	3.68288	10.684	1.0969	0.140011	3.09301	0.048872	0.007782	0.146493	No cases	No cases	No cases
PRT	Portugal	5.25021	2.05987	9.48032	0.124314	0.017122	0.363074	0.007088	0.001451	0.020918	0.005354	5.7e-05	0.023742	Sufficient data not available	Sufficient data not available	Sufficient data not available	Sufficient data not available	Sufficient data not available	Sufficient data not available	0.017561	0.002489	0.059465	0.02711	0.001206	0.092893	5.66244	0.586296	14.6129	0.23945	0.018342	1.13792	6.4799	3.62819	10.5221	1.06978	0.136242	3.02071	0.047935	0.007671	0.143566	No cases	No cases	No cases
QAT	Qatar	3.69124	0.983632	12.0499	0.162218	0.021887	0.416616	0.006189	0.00087	0.017396	0.003706	1.42e-05	0.023079	Sufficient data not available	Sufficient data not available	Sufficient data not available	Sufficient data not available	Sufficient data not available	Sufficient data not available	0.024175	0.003961	0.078038	0.045037	0.001075	0.190067	3.34539	0.457174	9.1274	0.067367	1.1e-08	0.684815	4.5224	1.6485	10.2183	1.5386	0.562706	3.19079	0.072534	0.00357	0.273911	No cases	No cases	No cases
KOR	Republic of Korea	1.87936	0.914355	3.57787	0.162437	0.020681	0.409035	0.006448	0.000819	0.019109	0.004469	3.51e-05	0.025329	Sufficient data not available	Sufficient data not available	Sufficient data not available	Sufficient data not available	Sufficient data not available	Sufficient data not available	0.00875	0.000782	0.031874	0.027119	0.001745	0.09617	2.2522	0.30133	5.28391	0.44945	0.012625	1.69519	2.8625	1.22866	5.39456	0.491405	0.111562	1.2686	0.054682	0.003659	0.182363	No cases	No cases	No cases
MDA	Republic of Moldova	1.34133	0.570466	2.70099	0.163882	0.012716	0.627968	0.599969	0.062102	2.20952	0.165525	0.003996	0.629094	0.3552	-0.576577	1.77095	0.319439	-0.00323958	0.966368	1.05017	0.290699	2.32313	0.041366	0.00143	0.174563	0.604324	0.094165	1.56987	0.42462	0.019425	2.34852	0.943998	0.424158	1.97302	1.80215	0.085736	7.35148	0.572274	0.133445	1.45929	No cases	No cases	No cases
ROU	Romania	5.26761	2.02891	9.52904	0.125286	0.017263	0.365955	0.007088	0.001451	0.020918	0.005355	5.7e-05	0.023747	Sufficient data not available	Sufficient data not available	Sufficient data not available	Sufficient data not available	Sufficient data not available	Sufficient data not available	0.017561	0.002489	0.059465	0.02711	0.001206	0.092893	5.70543	0.589823	14.7367	0.239933	0.018372	1.14042	6.53687	3.65995	10.6161	1.09139	0.139333	3.07777	0.048416	0.007728	0.14507	No cases	No cases	No cases
RUS	Russian Federation	0.569944	0.262164	1.11918	0.044774	0.003411	0.173212	0.181033	0.017575	0.604184	0.026086	0.000588	0.104117	0.0695651	-0.140028	0.38535	0.0989424	0.0131168	0.26313	0.406747	0.125399	0.922436	0.039824	0.001153	0.156733	0.201687	0.029409	0.596952	0.144208	0.006913	0.833455	0.239008	0.112582	0.529889	1.53948	0.076167	6.79091	0.158145	0.035668	0.392699	No cases	No cases	No cases
RWA	Rwanda	43.7716	12.456	87.2562	23.4327	6.22955	50.9201	12.8897	2.10567	44.094	3.49353	0.14462	14.18	16.6073	-30.1766	80.7349	23.7206	-3.04648	67.5907	55.0445	18.7728	125.647	0.603085	0.02138	2.29701	15.5127	2.82808	39.6784	42.6373	0.696237	110.013	27.3831	11.2038	53.9395	26.7572	6.30031	66.0682	66.5212	27.8236	124.992	17.427	2.20868	53.8751
KNA	Saint Kitts and Nevis	2.69952	1.19685	5.32569	0.298075	0.013981	0.739093	0.005944	0.001081	0.017477	0.006339	6.91e-05	0.034764	Sufficient data not available	Sufficient data not available	Sufficient data not available	Sufficient data not available	Sufficient data not available	Sufficient data not available	0.018295	0.002886	0.059663	0.044793	0.00248	0.141785	3.62291	0.493287	10.2431	0.310386	0.010607	0.968142	4.78483	2.65544	7.47682	1.79208	0.783207	3.39192	0.129181	0.015444	0.389183	No cases	No cases	No cases
LCA	Saint Lucia	2.34569	0.707309	4.95545	0.180181	0.011678	0.576009	0.823167	0.061558	2.90489	0.121011	0.00308	0.56544	0.417283	-0.873756	2.14505	0.267237	0.0208976	0.810071	1.42079	0.301479	3.43126	0.152172	0.006301	0.774073	0.711649	0.082897	1.88807	0.331487	0.009641	1.02871	1.05283	0.386282	2.09974	5.43047	0.915279	16.3588	1.30582	0.178695	3.98632	No cases	No cases	No cases
VCT	Saint Vincent and the Grenadines	3.56073	0.709516	9.42555	0.403366	0.016286	1.61819	0.919447	0.076057	3.9805	0.133753	0.003851	0.502627	0.893946	-1.78213	5.37159	0.446113	0.0088677	1.83883	1.67664	0.296315	5.11537	0.104175	0.004315	0.507136	1.2221	0.098661	4.23883	1.1155	0.01772	4.55124	1.7537	0.420043	5.43782	4.26647	0.744318	12.5198	1.67569	0.206105	5.6773	No cases	No cases	No cases
WSM	Samoa	8.93984	3.77877	16.8647	0.939873	0.091214	3.08271	1.284	0.0448	5.31334	0.398429	0.011044	1.66575	2.35691	-3.25399	12.791	0.841562	-0.0141364	2.8201	1.87003	0.220236	5.11425	0.143996	0.005903	0.532312	6.54359	0.854561	14.3709	7.84261	0.312316	23.5228	5.39077	2.23877	11.5574	2.18621	0.284286	7.44263	4.67966	0.234727	13.764	No cases	No cases	No cases
SMR	San Marino	5.19507	2.04026	9.38163	0.123226	0.016964	0.359851	0.007088	0.001451	0.020918	0.005351	5.7e-05	0.023731	Sufficient data not available	Sufficient data not available	Sufficient data not available	Sufficient data not available	Sufficient data not available	Sufficient data not available	0.017561	0.002489	0.059465	0.02711	0.001206	0.092893	5.61588	0.582476	14.4788	0.23899	0.018313	1.13553	6.42608	3.59818	10.4333	1.0838	0.138949	3.04428	0.047314	0.007598	0.141626	No cases	No cases	No cases
STP	Sao Tome and Principe	10.7106	2.80007	22.7691	5.06746	1.30674	11.7958	4.0729	0.751676	13.0531	0.750316	0.022311	2.81578	3.46378	-7.46604	16.102	2.39427	-0.225773	6.87428	14.1473	5.47175	27.4832	0.236722	0.011946	0.859604	3.76852	0.597135	9.80945	12.274	0.229268	34.7514	6.74946	3.00205	13.0054	8.78934	3.08818	20.5062	14.7658	5.9425	28.6511	3.50005	0.360133	9.65621
SAU	Saudi Arabia	3.66165	0.983248	11.9448	0.161231	0.021753	0.413926	0.006189	0.00087	0.017396	0.003704	1.42e-05	0.023069	Sufficient data not available	Sufficient data not available	Sufficient data not available	Sufficient data not available	Sufficient data not available	Sufficient data not available	0.024175	0.003961	0.078038	0.045037	0.001075	0.190067	3.34831	0.457564	9.13677	0.067238	1.09e-08	0.683395	4.49019	1.63831	10.1434	1.58414	0.584434	3.41636	0.072026	0.003547	0.271945	No cases	No cases	No cases
SEN	Senegal	32.461	6.20293	82.4106	17.799	4.07935	45.3882	12.7177	2.44069	40.2744	2.64194	0.080618	10.0224	10.8357	-24.0438	57.0056	7.85213	-0.833801	24.3984	41.1261	12.0993	98.1147	0.538889	0.029243	1.98122	12.7582	2.0557	32.2938	42.2223	0.883841	110.062	28.3216	7.98184	68.8606	23.1336	4.11748	60.5564	52.4711	18.1922	108.49	11.4701	1.11119	32.6987
SRB	Serbia	0.593934	0.224419	1.34626	0.076243	0.00523	0.278262	0.457024	0.040641	1.77864	0.065164	0.001322	0.286233	0.1484	-0.214701	0.817852	0.147496	-0.00510686	0.454693	0.55417	0.12785	1.37887	0.012496	0.000395	0.050736	0.291936	0.041449	0.783859	0.228522	0.01091	1.24365	0.515417	0.201724	1.35454	0.714215	0.036992	2.84818	0.249688	0.049277	0.704288	No cases	No cases	No cases
SYC	Seychelles	4.23124	1.473	9.42606	1.35239	0.293622	3.3181	1.22645	0.210298	4.27645	0.353633	0.007974	1.94578	0.957913	-2.01049	5.134	1.36532	-0.00354552	3.72406	3.63489	0.738781	8.19554	0.144942	0.006956	0.529788	1.17093	0.202391	3.29617	2.95072	0.059444	7.97278	2.13644	0.926847	4.10228	4.01151	1.0278	11.6777	5.4021	2.03111	10.5145	1.59338	0.153735	5.02268
SLE	Sierra Leone	108.123	33.5111	211.22	59.5825	18.1441	127.616	32.0885	5.50824	104.433	7.45647	0.300322	27.315	40.2786	-73.1237	184.783	59.347	-8.78045	158.764	133.57	48.9553	269.391	0.776821	0.027373	2.98177	39.4451	7.4044	98.578	118.309	1.92346	308.171	68.126	30.4227	128.79	56.8246	14.3859	137.873	157.362	68.6067	302.404	35.2892	3.93136	100.468
SGP	Singapore	1.92177	0.929886	3.67777	0.167858	0.021284	0.423331	0.006448	0.000819	0.019109	0.004471	3.51e-05	0.025338	Sufficient data not available	Sufficient data not available	Sufficient data not available	Sufficient data not available	Sufficient data not available	Sufficient data not available	0.00875	0.000782	0.031874	0.027119	0.001745	0.09617	2.29685	0.307315	5.43713	0.45306	0.012735	1.71128	2.95155	1.2656	5.56629	0.510492	0.116222	1.31496	0.057566	0.003846	0.191908	No cases	No cases	No cases
SVK	Slovakia	5.30311	2.03791	9.59715	0.125983	0.017364	0.368021	0.007088	0.001451	0.020918	0.005356	5.71e-05	0.023753	Sufficient data not available	Sufficient data not available	Sufficient data not available	Sufficient data not available	Sufficient data not available	Sufficient data not available	0.017561	0.002489	0.059465	0.02711	0.001206	0.092893	5.72449	0.591387	14.7917	0.240281	0.018394	1.14223	6.57562	3.68155	10.68	1.13836	0.146731	3.19159	0.048784	0.007772	0.146218	No cases	No cases	No cases
SVN	Slovenia	5.24326	2.02077	9.48435	0.124875	0.017203	0.364738	0.007088	0.001451	0.020918	0.005355	5.7e-05	0.023747	Sufficient data not available	Sufficient data not available	Sufficient data not available	Sufficient data not available	Sufficient data not available	Sufficient data not available	0.017561	0.002489	0.059465	0.02711	0.001206	0.092893	5.67454	0.587289	14.6478	0.239728	0.01836	1.13936	6.51284	3.64655	10.5765	1.09086	0.139507	3.07	0.048196	0.007702	0.144381	No cases	No cases	No cases
SLB	Solomon Islands	13.2591	4.69586	25.3779	1.42893	0.139988	4.78722	1.9743	0.065294	9.37707	1.01297	0.02963	4.93629	4.16261	-6.51552	20.5888	1.30263	-0.0993802	4.3779	2.86953	0.271186	8.68144	0.142382	0.005938	0.54156	9.50602	1.2749	20.5784	9.05181	0.41158	29.0979	8.89419	3.36542	19.4162	2.63252	0.29764	8.89541	8.52094	0.389015	26.2135	No cases	No cases	No cases
SOM	Somalia	325.336	95.797	796.571	44.848	3.04375	170.885	114.564	18.1384	369.307	12.7077	0.183255	48.4664	141.311	-211.862	674.921	103.969	-11.0439	359.076	337.241	90.2563	830.701	0.399002	0.013686	1.75631	96.6339	15.0953	270.61	34.712	1.25e-05	385.331	147.968	45.7857	339.45	166.933	37.0583	481.879	207.37	8.59856	844.908	86.6578	15.3176	295.023
ZAF	South Africa	46.5155	14.07	96.3258	16.3923	3.70256	39.6057	11.2162	1.20775	39.0962	3.67464	0.084591	19.7205	12.2496	-22.4695	63.659	17.0704	-1.44388	51.592	42.6179	7.85757	96.0404	0.474719	0.02029	1.83004	13.5039	1.94057	38.9188	39.3912	0.813294	96.8684	20.0857	6.54836	42.5216	26.2635	5.36114	74.7676	57.5018	22.2693	105.318	No cases	No cases	No cases
SSD	South Sudan	118.019	31.3597	284.986	66.7133	13.9623	176.511	67.6648	9.43512	224.617	6.3407	0.243364	23.472	41.1631	-70.7291	221.936	68.412	-7.96286	228.76	179.545	61.3024	384.35	1.02108	0.034252	4.19794	46.5934	7.78215	134.21	158.844	2.2757	497.168	88.955	34.2888	193.134	79.3134	16.6457	205.768	170.218	61.1004	366.525	35.7013	4.02576	105.12
ESP	Spain	5.27743	2.10123	9.523	0.124326	0.017123	0.363109	0.007088	0.001451	0.020918	0.005352	5.7e-05	0.023736	Sufficient data not available	Sufficient data not available	Sufficient data not available	Sufficient data not available	Sufficient data not available	Sufficient data not available	0.017561	0.002489	0.059465	0.02711	0.001206	0.092893	5.65537	0.585716	14.5926	0.239352	0.018336	1.13741	6.47665	3.62637	10.5167	1.06401	0.135334	3.00733	0.047949	0.007673	0.143611	No cases	No cases	No cases
LKA	Sri Lanka	2.80027	1.16822	6.04074	0.278856	0.033819	0.802192	1.27998	0.177102	4.93317	0.322133	0.008876	1.09371	0.849886	-1.35213	4.08647	0.300963	0.0176655	0.975447	1.70027	0.543719	3.68745	0.139977	0.005726	0.46892	1.22017	0.030661	3.52883	1.26185	0.003632	4.28645	1.57187	0.667981	3.071	3.96102	0.98043	10.343	2.97806	0.321419	7.13569	No cases	No cases	No cases
SDN	Sudan	59.286	18.0946	130.595	7.53198	0.648467	25.092	8.81992	1.26419	31.4739	2.65953	0.040881	11.8775	26.1663	-48.9031	122.445	17.4931	-1.97455	54.6456	48.5127	13.9695	116.387	0.43133	0.013971	1.92828	15.3428	2.53691	37.5452	4.88005	1.86e-06	51.4127	23.23	5.65911	57.4325	30.2775	8.23705	82.1213	35.8512	1.65007	131.341	14.3153	2.39919	49.1031
SUR	Suriname	4.64482	1.16142	10.5241	0.540365	0.029989	1.82918	2.2795	0.165681	7.92511	0.328415	0.008179	1.43201	1.40126	-2.15121	7.02746	0.649178	-0.0160799	2.07725	2.74716	0.5474	6.90355	0.098827	0.004034	0.488299	1.67871	0.177606	4.83974	1.22575	0.039375	3.81484	3.06005	1.06399	6.56209	4.95484	0.891364	14.6327	2.79556	0.41653	8.66512	No cases	No cases	No cases
SWE	Sweden	5.39789	2.14589	9.74978	0.126261	0.017405	0.368843	0.007088	0.001451	0.020918	0.005355	5.7e-05	0.023748	Sufficient data not available	Sufficient data not available	Sufficient data not available	Sufficient data not available	Sufficient data not available	Sufficient data not available	0.017561	0.002489	0.059465	0.02711	0.001206	0.092893	5.74259	0.592871	14.8438	0.240188	0.018388	1.14175	6.57507	3.68125	10.6791	1.08343	0.137917	3.06046	0.049016	0.007799	0.146942	No cases	No cases	No cases
CHE	Switzerland	5.29125	2.06677	9.56069	0.125317	0.017268	0.366048	0.007088	0.001451	0.020918	0.005356	5.7e-05	0.02375	Sufficient data not available	Sufficient data not available	Sufficient data not available	Sufficient data not available	Sufficient data not available	Sufficient data not available	0.017561	0.002489	0.059465	0.02711	0.001206	0.092893	5.69151	0.588681	14.6966	0.239819	0.018365	1.13983	6.52803	3.65502	10.6015	1.13051	0.145824	3.17248	0.048495	0.007737	0.145316	No cases	No cases	No cases
SYR	Syrian Arab Republic	4.23134	1.64657	8.47058	0.461993	0.042128	1.49828	0.963317	0.159194	2.89847	0.107326	0.001408	0.412911	1.28011	-2.45519	5.61515	1.14892	0.0297051	3.2732	4.23178	1.56398	9.04391	0.151037	0.005268	0.676808	1.09386	0.197839	2.86606	0.338117	1.25e-07	3.38934	1.39357	0.51427	3.0352	5.72918	1.52731	16.7364	2.32465	0.097584	8.50056	1.10559	0.201759	3.48238
TJK	Tajikistan	20.4727	6.87768	45.3908	3.40544	0.182631	14.3808	3.87333	0.405747	14.5637	1.54132	0.048364	6.75526	6.47919	-11.5167	35.0271	5.00028	-0.733427	15.7666	11.0068	2.52253	28.6985	0.140275	0.003666	0.608265	8.56745	0.928017	23.4779	10.5027	0.903911	44.6613	11.6159	4.47902	27.2353	9.47332	0.578052	39.4319	7.70711	1.34449	21.6117	No cases	No cases	No cases
THA	Thailand	8.34924	2.94882	17.7859	0.547309	0.056787	1.70625	2.21588	0.237821	7.53444	1.419	0.042521	5.6186	3.28924	-5.29093	14.9705	1.20078	-0.0205519	4.22891	4.43313	1.21238	11.2922	0.12729	0.003414	0.521043	3.20204	0.441356	8.23059	2.53533	0.011789	9.45383	4.99273	1.78301	11.6705	2.43857	0.267245	7.74847	5.47527	0.28384	18.6792	No cases	No cases	No cases
TLS	Timor-Leste	41.1892	14.6375	87.7172	5.88866	0.693143	16.274	8.39974	1.1764	28.2753	4.96089	0.17313	17.0039	19.4363	-33.3474	82.539	4.965	-0.424475	17.9432	16.8993	4.71418	45.4413	0.239799	0.009115	0.837058	19.5055	0.512215	55.9825	31.2888	0.09235	105.929	22.7121	8.9254	45.7841	16.8697	4.19564	44.5245	40.917	4.83655	108.1	No cases	No cases	No cases
TGO	Togo	73.0546	21.2923	140.699	39.5653	11.6521	82.8499	21.499	3.81318	70.2284	5.27714	0.221597	20.3664	27.2244	-49.5709	131.034	39.8901	-5.22134	108.078	90.7163	32.2174	188.877	0.790363	0.027544	2.95725	26.3218	4.95755	65.2122	76.3998	1.15055	199.243	45.6517	20.7149	87.3335	42.0906	10.1678	106.303	108.127	43.737	208.839	25.7656	2.97015	75.76
TON	Tonga	4.25063	1.648	8.52221	0.19151	0.017216	0.683725	1.01711	0.041856	4.10385	0.182816	0.00517	0.763711	0.410732	-0.823688	2.36585	0.338726	0.00809746	1.10192	0.971762	0.109098	2.75969	0.070972	0.003264	0.30388	3.5659	0.635489	7.55722	3.07634	0.102701	10.0826	2.66308	0.986335	5.8048	1.33537	0.174175	6.60912	1.60078	0.233748	4.42711	No cases	No cases	No cases
TTO	Trinidad and Tobago	2.70276	1.19847	5.33247	0.298047	0.01398	0.739035	0.005944	0.001081	0.017477	0.006339	6.91e-05	0.034761	Sufficient data not available	Sufficient data not available	Sufficient data not available	Sufficient data not available	Sufficient data not available	Sufficient data not available	0.018295	0.002886	0.059663	0.044793	0.00248	0.141785	3.62331	0.493332	10.2442	0.310534	0.010612	0.968668	4.79127	2.65881	7.48682	1.81517	0.791155	3.41052	0.128997	0.01543	0.388576	No cases	No cases	No cases
TUN	Tunisia	2.31631	1.09777	4.18804	0.220708	0.026466	0.665332	0.600687	0.094591	2.01534	0.057912	0.00189	0.208998	0.497989	-0.984243	2.16872	0.55355	0.0756088	1.365	2.52436	1.08823	4.8641	0.204512	0.007637	0.861818	0.520894	0.134071	1.13013	0.11344	4.6e-08	1.31199	0.556719	0.192782	1.10193	4.69585	1.3241	12.9135	1.82827	0.048409	4.26772	No cases	No cases	No cases
TUR	Türkiye	1.21676	0.490933	2.43947	0.114409	0.007907	0.417641	0.353348	0.025384	1.28861	0.063123	0.001211	0.250618	0.169199	-0.319892	0.970691	0.303221	0.0364272	0.887086	1.05282	0.300434	2.33288	0.101654	0.002767	0.44838	0.566255	0.078635	1.47252	0.448946	0.019409	2.4617	0.527914	0.180403	1.12887	3.711	0.174274	15.1408	0.344541	0.074633	0.848047	No cases	No cases	No cases
TKM	Turkmenistan	16.9904	6.24095	37.5566	2.7736	0.188887	11.5091	3.38097	0.288439	13.5824	1.36668	0.036924	6.08489	5.44559	-9.00294	25.4033	4.20467	-0.583251	13.3518	9.18309	2.15623	23.5408	0.043806	0.001225	0.182428	8.23026	1.21804	22.2567	9.23113	0.396894	52.3028	10.1972	3.70073	23.0707	6.86546	0.288111	28.3809	5.93973	1.03569	15.2002	No cases	No cases	No cases
TUV	Tuvalu	68.1532	24.6946	130.442	4.23731	0.340249	14.1591	14.3797	0.613671	57.7715	5.05368	0.173762	23.5017	11.6799	-23.2313	66.9579	6.29848	-0.80281	21.9061	13.4765	1.22853	40.0161	0.058735	0.002804	0.248186	62.7991	11.2968	120.522	62.3802	2.68616	204.837	53.242	21.2406	106.36	6.68832	0.943101	30.2083	30.5953	3.60311	89.6816	No cases	No cases	No cases
UGA	Uganda	34.4004	10.345	67.6411	17.9922	5.06509	40.1265	10.7275	1.81632	36.9616	2.88496	0.10295	11.6328	12.6975	-23.3224	58.2345	18.6626	-1.95923	52.077	45.0063	15.5969	96.0781	0.725538	0.025815	2.76921	12.1252	2.09535	30.7446	31.5768	0.455597	85.0157	21.6398	9.67788	41.4786	24.9107	5.45502	65.8691	53.7963	22.2165	104.682	15.204	1.89092	46.3624
UKR	Ukraine	0.572516	0.238169	1.0609	0.050016	0.002741	0.212035	0.119497	0.012826	0.415681	0.01598	0.000575	0.078205	0.0676116	-0.144871	0.346951	0.0953245	0.0102444	0.251094	0.35766	0.11175	0.769712	0.041122	0.00117	0.191825	0.180782	0.019175	0.494125	0.177325	0.013532	0.777786	0.197982	0.082534	0.422074	1.32631	0.078321	5.1585	0.151173	0.031346	0.379985	No cases	No cases	No cases
ARE	United Arab Emirates	3.69361	0.985148	12.0586	0.162273	0.021895	0.416767	0.006189	0.00087	0.017396	0.003704	1.42e-05	0.023066	Sufficient data not available	Sufficient data not available	Sufficient data not available	Sufficient data not available	Sufficient data not available	Sufficient data not available	0.024175	0.003961	0.078038	0.045037	0.001075	0.190067	3.35431	0.458367	9.15599	0.067373	1.1e-08	0.684892	4.52437	1.64912	10.2229	1.5921	0.587035	3.43119	0.072604	0.003573	0.274179	No cases	No cases	No cases
GBR	United Kingdom of Great Britain and Northern Ireland	5.31442	2.06113	9.61124	0.126117	0.017384	0.368418	0.007088	0.001451	0.020918	0.005355	5.7e-05	0.023746	Sufficient data not available	Sufficient data not available	Sufficient data not available	Sufficient data not available	Sufficient data not available	Sufficient data not available	0.017561	0.002489	0.059465	0.02711	0.001206	0.092893	5.73627	0.592353	14.8256	0.240124	0.018384	1.14142	6.56862	3.67765	10.6685	1.07701	0.136839	3.04729	0.04893	0.007789	0.146674	No cases	No cases	No cases
TZA	United Republic of Tanzania	46.8766	10.7281	109.946	23.7098	5.57179	55.5799	25.3514	3.95547	78.2469	4.26101	0.135861	18.4382	22.6059	-41.7248	113.561	11.3874	-1.3016	34.1101	71.733	24.1737	149.859	0.376718	0.013209	1.34918	21.1025	3.23515	55.756	66.0858	1.38581	170.406	26.7019	8.44399	56.9238	38.4643	10.5677	98.9298	75.9382	32.0424	152.635	18.2846	1.85263	50.6233
USA	United States of America	2.90869	1.34029	5.55485	0.295635	0.013861	0.734029	0.005944	0.001081	0.017477	0.006338	6.9e-05	0.034756	Sufficient data not available	Sufficient data not available	Sufficient data not available	Sufficient data not available	Sufficient data not available	Sufficient data not available	0.018295	0.002886	0.059663	0.044793	0.00248	0.141785	3.60414	0.491178	10.1884	0.309788	0.010587	0.966013	4.74665	2.63548	7.4175	1.79424	0.784145	3.38039	0.127849	0.015347	0.38478	No cases	No cases	No cases
URY	Uruguay	2.7926	1.24707	5.40672	0.297554	0.013956	0.738011	0.005944	0.001081	0.017477	0.006337	6.9e-05	0.034752	Sufficient data not available	Sufficient data not available	Sufficient data not available	Sufficient data not available	Sufficient data not available	Sufficient data not available	0.018295	0.002886	0.059663	0.044793	0.00248	0.141785	3.61941	0.492894	10.2329	0.309894	0.01059	0.966392	4.76419	2.64465	7.44475	1.72758	0.756932	3.31508	0.129134	0.01544	0.389028	No cases	No cases	No cases
UZB	Uzbekistan	2.62012	0.854519	5.48342	0.429808	0.021673	1.86217	0.618451	0.071355	2.28905	0.150774	0.005094	0.684258	0.754992	-1.30167	3.71851	0.640475	-0.055553	2.24135	1.48165	0.359939	3.78098	0.019692	0.000574	0.090466	1.14459	0.118712	3.09942	1.55011	0.097484	6.8151	1.56865	0.565913	3.61185	1.3091	0.08704	4.92731	0.89134	0.171202	2.51771	No cases	No cases	No cases
VUT	Vanuatu	16.6361	6.38041	33.6988	1.9043	0.180006	6.4847	3.38124	0.11104	14.0987	0.816235	0.023813	3.39939	4.61771	-5.75118	24.2919	1.68689	-0.134744	5.82579	3.87036	0.428536	11.3876	0.155032	0.00664	0.53456	12.989	1.7402	30.2965	16.1112	0.68745	49.5327	11.8899	4.46606	22.9178	3.43474	0.410568	11.9329	9.15429	0.492109	25.4256	No cases	No cases	No cases
VEN	Venezuela (Bolivarian Republic of)	10.9747	3.28177	26.7226	0.52866	0.031323	2.35578	3.22492	0.395047	10.9625	0.666447	0.031704	2.83438	2.58059	-4.14677	12.4879	1.37453	-0.038662	4.36191	3.86989	0.382381	11.894	0.106338	0.002385	0.554562	3.92431	0.464611	11.8085	3.15081	0.105532	9.26947	4.70093	1.30085	11.7721	6.98914	0.871872	22.5741	5.24078	0.421433	15.6288	No cases	No cases	No cases
VNM	Viet Nam	5.80994	2.04266	11.7319	1.01978	0.10115	3.63833	0.979581	0.032109	4.22954	0.211802	0.005843	0.877363	1.58935	-2.18306	9.42952	0.488741	-0.00514803	1.79378	1.06684	0.11216	2.96347	0.130301	0.005491	0.465416	5.08031	0.605903	12.0537	7.18796	0.314142	23.0583	3.82296	1.3678	8.37957	1.89365	0.214916	6.78488	3.02798	0.159215	8.55242	No cases	No cases	No cases
YEM	Yemen	57.7685	21.0751	129.98	7.70144	0.567088	26.7017	10.3533	1.73707	34.4062	2.16576	0.038297	8.46329	25.5313	-43.0024	129.399	17.7486	-2.3662	58.3555	47.8211	12.5955	115.814	0.232345	0.009259	1.04716	15.9074	2.54881	41.8537	5.48666	1.9e-06	58.5225	21.5194	6.23178	48.5137	28.3952	7.3636	81.2586	34.618	1.40425	127.656	12.5936	1.95042	48.4789
ZMB	Zambia	59.3407	14.5107	141.321	23.022	4.53248	55.4917	18.7148	3.30558	58.3752	3.86471	0.122346	15.3531	18.2767	-38.4623	94.2719	12.063	-1.37764	36.9034	86.0059	26.1601	198.514	0.660517	0.029988	2.36696	19.5388	3.26344	48.3747	66.7271	1.50679	166.436	56.841	16.4095	166.99	31.0922	6.14041	85.8056	74.8485	29.8497	147.068	15.0909	1.44958	44.218
ZWE	Zimbabwe	57.0789	11.6378	145.328	28.5273	6.04073	66.8457	20.7323	3.99716	69.0244	4.17843	0.133443	15.6346	18.7266	-38.1087	95.3947	11.8065	-1.31699	38.0812	82.2186	26.392	172.199	0.417846	0.019116	1.59326	18.3941	2.80207	49.6807	54.5693	1.33515	136.571	45.3257	14.5856	117.977	31.9282	7.82122	80.9899	70.8193	26.0611	137.379	18.1088	1.69972	54.176

## Sheet: ESRD CFRs
CITATION: WHO estimates of the global, regional, and national burden of 14 foodborne diarrhoeal enteric hazards, 2000–21: an updated data synthesis
Estimated case-fatality ratios used for end-stage renal disease, by country, derived from a published review on the availability of renal replacement therapy (see Appendix 1, page 26, for methods and sources)
Country Name	Country ISO3 Code	Case-fatality ratio
Afghanistan	AFG	0.95
Albania	ALB	0.67
Algeria	DZA	0.54
Andorra	AND	0.32
Angola	AGO	0.97
Antigua and Barbuda	ATG	0.4
Argentina	ARG	0.8
Armenia	ARM	0.76
Australia	AUS	0.01
Austria	AUT	0.05
Azerbaijan	AZE	0.72
Bahamas	BHS	0.4
Bahrain	BHR	0.12
Bangladesh	BGD	0.94
Barbados	BRB	0.23
Belarus	BLR	0.77
Belgium	BEL	0.49
Belize	BLZ	0.63
Benin	BEN	0.94
Bhutan	BTN	0.86
Bolivia (Plurinational State of)	BOL	0.75
Bosnia and Herzegovina	BIH	0.25
Botswana	BWA	0.93
Brazil	BRA	0.27
Brunei Darussalam	BRN	0.98
Bulgaria	BGR	0.7
Burkina Faso	BFA	0.96
Burundi	BDI	0.98
Cabo Verde	CPV	0.68
Cambodia	KHM	0.89
Cameroon	CMR	0.95
Canada	CAN	0.18
Central African Republic	CAF	0.98
Chad	TCD	0.97
Chile	CHL	0.42
China	CHN	0.78
Colombia	COL	0.3
Comoros	COM	0.94
Congo	COG	0.98
Cook Islands	COK	0.45
Costa Rica	CRI	0.66
Côte d'Ivoire	CIV	0.95
Croatia	HRV	0.12
Cuba	CUB	0.71
Cyprus	CYP	0.97
Czechia	CZE	0.1
Democratic People's Republic of Korea	PRK	0.89
Democratic Republic of the Congo	COD	0.99
Denmark	DNK	0.17
Djibouti	DJI	0.93
Dominica	DMA	0.61
Dominican Republic	DOM	0.78
Ecuador	ECU	0.66
Egypt	EGY	0.14
El Salvador	SLV	0.29
Equatorial Guinea	GNQ	0.9
Eritrea	ERI	0.96
Estonia	EST	0.8
Eswatini	SWZ	0.93
Ethiopia	ETH	0.99
Fiji	FJI	0.78
Finland	FIN	0.25
France	FRA	0.04
Gabon	GAB	0.83
Gambia	GMB	0.95
Georgia	GEO	0.81
Germany	DEU	0.02
Ghana	GHA	0.99
Greece	GRC	0.32
Grenada	GRD	0.62
Guatemala	GTM	0.56
Guinea	GIN	0.97
Guinea-Bissau	GNB	0.97
Guyana	GUY	0.83
Haiti	HTI	0.95
Honduras	HND	0.76
Hungary	HUN	0.14
Iceland	ISL	0.25
India	IND	0.92
Indonesia	IDN	0.96
Iran (Islamic Republic of)	IRN	0.63
Iraq	IRQ	0.7
Ireland	IRL	0.57
Israel	ISR	0.36
Italy	ITA	0.27
Jamaica	JAM	0.81
Japan	JPN	0.45
Jordan	JOR	0.14
Kazakhstan	KAZ	0.78
Kenya	KEN	0.98
Kiribati	KIR	0.84
Kuwait	KWT	0.45
Kyrgyzstan	KGZ	0.91
Lao People's Democratic Republic	LAO	0.89
Latvia	LVA	0.81
Lebanon	LBN	0.03
Lesotho	LSO	0.98
Liberia	LBR	0.97
Libya	LBY	0.39
Lithuania	LTU	0.61
Luxembourg	LUX	0.46
Madagascar	MDG	0.99
Malawi	MWI	0.98
Malaysia	MYS	0.34
Maldives	MDV	0.49
Mali	MLI	0.99
Malta	MLT	0.29
Marshall Islands	MHL	0.65
Mauritania	MRT	0.87
Mauritius	MUS	0.14
Mexico	MEX	0.61
Micronesia (Federated States of)	FSM	0.78
Monaco	MCO	0.32
Mongolia	MNG	0.86
Montenegro	MNE	0.68
Morocco	MAR	0.7
Mozambique	MOZ	0.99
Myanmar	MMR	0.91
Namibia	NAM	0.97
Nauru	NRU	0.45
Nepal	NPL	0.98
Netherlands (Kingdom of the)	NLD	0.05
New Zealand	NZL	0.05
Nicaragua	NIC	0.94
Niger	NER	0.97
Nigeria	NGA	0.98
Niue	NIU	0.45
North Macedonia	MKD	0.67
Norway	NOR	0.11
Oman	OMN	0.49
Pakistan	PAK	0.9
Palau	PLW	0.65
Panama	PAN	0.51
Papua New Guinea	PNG	0.91
Paraguay	PRY	0.84
Peru	PER	0.61
Philippines	PHL	0.8
Poland	POL	0.33
Portugal	PRT	0.14
Qatar	QAT	0.03
Republic of Korea	KOR	0.45
Republic of Moldova	MDA	0.67
Romania	ROU	0.36
Russian Federation	RUS	0.82
Rwanda	RWA	0.99
Saint Kitts and Nevis	KNA	0.4
Saint Lucia	LCA	0.61
Saint Vincent and the Grenadines	VCT	0.61
Samoa	WSM	0.74
San Marino	SMR	0.32
Sao Tome and Principe	STP	0.88
Saudi Arabia	SAU	0.59
Senegal	SEN	0.98
Serbia	SRB	0.68
Seychelles	SYC	0.57
Sierra Leone	SLE	0.99
Singapore	SGP	0.76
Slovakia	SVK	0.7
Slovenia	SVN	0.31
Solomon Islands	SLB	0.88
Somalia	SOM	0.99
South Africa	ZAF	0.86
South Sudan	SSD	0.96
Spain	ESP	0.07
Sri Lanka	LKA	0.79
Sudan	SDN	0.83
Suriname	SUR	0.68
Sweden	SWE	0.13
Switzerland	CHE	0.64
Syrian Arab Republic	SYR	0.71
Tajikistan	TJK	0.9
Thailand	THA	0.6
Timor-Leste	TLS	0.82
Togo	TGO	0.99
Tonga	TON	0.71
Trinidad and Tobago	TTO	0.47
Tunisia	TUN	0.09
Türkiye	TUR	0.2
Turkmenistan	TKM	0.82
Tuvalu	TUV	0.65
Uganda	UGA	0.99
Ukraine	UKR	0.92
United Arab Emirates	ARE	0.57
United Kingdom of Great Britain and Northern Ireland	GBR	0.1
United Republic of Tanzania	TZA	0.99
United States of America	USA	0.4
Uruguay	URY	0.13
Uzbekistan	UZB	0.87
Vanuatu	VUT	0.76
Venezuela (Bolivarian Republic of)	VEN	0.26
Viet Nam	VNM	0.93
Yemen	YEM	0.76
Zambia	ZMB	0.99
Zimbabwe	ZWE	0.99
